# Supplementary material for: Metagenomic Insights into the Taxonomic and Functional Features of Traditional Fermented Milk Products from Russia
Source: Microorganisms. 2023 Dec 21;12(1):16. doi: 10.3390/microorganisms12010016 (PMC10819033; doi:10.3390/microorganisms12010016)
Supplement: Supplementary file 1 [file microorganisms-12-00016-s001.zip]

Archive with 4 entries (4 files):
- microorganisms-2753725-supplementary/Table S1_Kraken2_read_annotation_v2.xlsx
- microorganisms-2753725-supplementary/Table S2_MAGs_stats.xlsx
- microorganisms-2753725-supplementary/Table S3_FMP_CAZymes.xlsx
- microorganisms-2753725-supplementary/Table S4_ABR_genes.xlsx
