# Supplementary material for: Metagenomic Insights into the Taxonomic and Functional Features of Traditional Fermented Milk Products from Russia
Source: Microorganisms. 2023 Dec 21;12(1):16. doi: 10.3390/microorganisms12010016 (PMC10819033; doi:10.3390/microorganisms12010016)
Supplement: Supplementary file 1 [file microorganisms-12-00016-s001.zip › microorganisms-2753725-supplementary/Table S1_Kraken2_read_annotation_v2.xlsx]

## Sheet: Table S1
Table S1. Relative abundances of different taxa in FMPs metagenome based on read annotation
Taxon	13AR	07BZ	03SU	06TG	14TG	07KF	77SB	18KR	29KU
Aeromonas_veronii	0	0	0	0	0	0	0.0327405	0	0
Bifidobacterium_mongoliense	0	0	0	0	0	0	0.0563376	0	0
Brachybacterium_nesterenkovii	0	0	0.00509354	0	0	0	0	0	0
Citrobacter_braakii	0	0	0	0	0.0108776	0	0	0	0
Enterococcus_B	0	0.0139493	0	0	0	0	0	0	0
Enterococcus_B_faecium	0	0.0139739	0	0.00511785	0.00614977	0	0	0	0
Enterococcus_faecalis	0	0.0169827	0	0	0	0	0	0	0
Enterococcus_G_italicus	0	0.0156572	0	0	0	0	0	0	0
Escherichia	0	0.0173232	0	0	0	0	0	0	0
Lactobacillus	0.00986784	0	0.0701579	0.00948166	0	0.0252724	0.0150094	0.083066	0
Lacticaseibacillus_paracasei	0	0	0.00649429	0.00582152	0.00680578	0	0	0	0
Latilactobacillus_curvatus	0	0	0.0256304	0	0	0	0	0	0
Lactobacillus_delbrueckii	0.252276	0	0	0.241086	0.00535882	0.713858	0	0	0
Lactiplantibacillus_plantarum	0	0	0	0	0	0	0.0177504	0	0
Lentilactobacillus	0	0	0	0	0	0	0.022404	0	0
Lentilactobacillus_farraginis	0	0	0	0	0	0	0.00489631	0	0
Lentilactobacillus_kefiri	0	0	0	0	0	0	0.42004	0.0622948	0
Lactobacillus_helveticus	0	0	0.320738	0.0155874	0.0070021	0	0.0060737	0.35059	0
Lactobacillus_kefiranofaciens	0	0	0	0	0	0	0.0738824	0.00674267	0
Lactococcus	0	0.0902023	0.00950175	0.0224323	0.0918867	0	0	0.0344716	0.118796
Lactococcus_garvieae	0	0	0	0	0.00467614	0	0	0	0
Lactococcus_lactis	0	0.305015	0.0305722	0.0949388	0.302733	0	0	0.0524419	0.513736
Lactococcus_cremoris	0	0.106445	0	0	0.0638614	0	0	0.112149	0.0262898
Lactococcus_petauri	0	0.02743	0	0	0.0113845	0	0	0	0
Lactococcus_raffinolactis	0	0	0.00735058	0	0.0580992	0	0	0.00730972	0
Lactococcus_raffinolactis_A	0	0	0.00508731	0	0	0	0	0.00594592	0
Leuconostoc	0	0.00733314	0.00517951	0	0	0	0	0	0.0159558
Leuconostoc_mesenteroides	0	0.047246	0.0352191	0	0.0102423	0	0	0.00827717	0.101411
Leuconostoc_pseudomesenteroides	0	0.0124555	0	0	0	0	0	0	0
Macrococcus_caseolyticus	0	0.0142466	0	0	0	0	0	0	0
Pediococcus_pentosaceus	0	0	0.00652845	0	0	0	0	0	0
Pseudomonas_E	0	0	0	0	0	0	0.0292759	0	0
Streptococcus	0.0859469	0.00659479	0.0621821	0.0692266	0.0226277	0.0290904	0	0.00864305	0
Streptococcus_agalactiae	0	0	0.00705848	0	0	0	0	0	0
Streptococcus_macedonicus	0	0	0.058727	0	0	0	0	0	0
Streptococcus_parauberis	0	0.00967255	0	0.00692555	0	0	0	0.0210853	0
Streptococcus_parasuis	0	0	0	0	0	0	0	0.00955875	0
Streptococcus_thermophilus	0.499594	0.0232064	0.0281242	0.285596	0.0841957	0.13833	0	0	0
unclassfied Lactobacillaceae	0	0	0.014649	0.00520006	0	0	0.0498919	0.02758	0.00779229
unclassified	0.0277315	0.113439	0.126839	0.0709804	0.152474	0.0380235	0.14517	0.0885601	0.074048
unclassified Bacilli	0	0.00491601	0	0	0	0	0	0	0.00754449
unclassified Bacteria	0.0876228	0.048047	0.0338768	0.0620073	0.0484881	0.0273193	0.0179598	0.025994	0.0387944
unclassified Lactobacillales	0.0192595	0.023155	0.0109314	0.0181914	0.025241	0.00552215	0.0314041	0.0178734	0.0415874
unclassified Streptococcaceae	0	0	0	0	0	0	0	0	0
unclassified Bacteria	0.106882	0.076118	0.0594572	0.0853988	0.0737291	0.0328415	0.0992559	0.0714475	0.0957186
