# Supplementary material for: Metagenomic Insights into the Taxonomic and Functional Features of Traditional Fermented Milk Products from Russia
Source: Microorganisms. 2023 Dec 21;12(1):16. doi: 10.3390/microorganisms12010016 (PMC10819033; doi:10.3390/microorganisms12010016)
Supplement: Supplementary file 1 [file microorganisms-12-00016-s001.zip › microorganisms-2753725-supplementary/Table S2_MAGs_stats.xlsx]

## Sheet: Table S2
Table S2. Characteristics of obtained MAGs
MAG	Genome size, bp	Numbers of scaffolds	N50, bp	GC, %	Completeness, %	Contamination, %
03SU_bin.1	1368422	124	15335	39.7	82.13	0
03SU_bin.11	1485748	50	60581	38.1	96.55	0
03SU_bin.12	1664965	50	51167	37.1	94.83	0
03SU_bin.13	1807897	105	29534	42.1	86.21	0
03SU_bin.14	1958635	227	11105	36.3	98.28	0
03SU_bin.2	1382128	170	10755	40.1	67.24	0
03SU_bin.3	1794479	173	19575	35.1	87.85	0
03SU_bin.4	2613877	553	6136	72.7	84.56	0
03SU_bin.5	2317742	548	5474	46.9	93.68	0
03SU_bin.6	1436616	729	2097	69.2	66.22	0
03SU_bin.7	1691192	359	5628	67.2	86.05	1.88
03SU_bin.8	1822503	105	32289	35	76.15	6.9
03SU_bin.9	1935806	41	81871	37.5	98.28	0
06TG_bin.1	2287092	415	6540	46.9	88.56	0.16
06TG_bin.10	1734472	59	49758	50.1	98.28	0
06TG_bin.11	1937190	414	5667	37.9	71.16	6.27
06TG_bin.2	2127294	144	31128	38.6	98.28	0
06TG_bin.3	2355140	105	31577	38.3	94.83	0.16
06TG_bin.4	1748556	106	22934	39.9	82.45	0
06TG_bin.5	1908156	104	31717	35.7	88.79	1.72
06TG_bin.6	1970130	210	17334	36.4	98.28	0.86
06TG_bin.7	2123661	200	16057	57.8	95.38	1.72
06TG_bin.8	2635020	96	73046	35	97.41	0
06TG_bin.9	2179481	315	9412	44	90.36	0.16
07BZ_bin.1	2261415	147	25555	38.3	88.45	0
07BZ_bin.10	1949722	101	32386	39.9	89.66	0
07BZ_bin.11	1925149	69	38813	35.5	94.75	0
07BZ_bin.12	1900047	250	16061	37	98.28	0
07BZ_bin.13	2605349	62	56112	37.6	98.28	0
07BZ_bin.14	885406	39	36366	39.9	63.64	0
07BZ_bin.2	4744208	105	104012	50.8	100	0
07BZ_bin.4	1803331	113	51867	39.4	87.23	0
07BZ_bin.7	1098561	31	55949	38	75.86	0
07BZ_bin.8	1628351	190	18233	35.2	72.7	0.86
07BZ_bin.9	1515953	19	187610	38.3	77.93	0
07KF_bin.1	1660595	86	49110	50.4	98.28	0
07KF_bin.2	2238701	152	58104	38.6	100	0
13AR_bin.1	1672123	50	71839	50.2	98.28	0
13AR_bin.2	1803580	93	42186	38.8	98.28	0
14TG_bin.1	1978808	657	3478	57.9	73.51	0
14TG_bin.11	1252197	139	19907	35.3	70.69	0
14TG_bin.12	1710211	502	3823	38.1	75.55	1.88
14TG_bin.14	1686578	36	84586	37.8	100	0
14TG_bin.15	2184310	285	9330	46.9	74.14	1.72
14TG_bin.16	1481057	198	9819	35.5	63.79	0
14TG_bin.17	1567133	200	11501	64.6	93.97	1.72
14TG_bin.18	1519937	96	22686	39.5	93.1	0
14TG_bin.2	2023414	491	5833	36.8	91.38	2.46
14TG_bin.3	1405877	109	22710	38.5	75.31	0
14TG_bin.4	1917208	77	43241	40.5	98.28	3.45
14TG_bin.5	4914327	63	153307	52.3	100	0
14TG_bin.6	1752484	68	43077	50.2	98.28	0
14TG_bin.7	1699491	187	13548	36.3	96.55	0
14TG_bin.8	1298059	754	1704	39.4	50.16	1.88
14TG_bin.9	1346359	172	9242	37.9	72.41	5.17
18KR_bin.1	2016833	59	61083	39.8	90.6	1.72
18KR_bin.10	1413236	774	1857	54.4	57.23	1.72
18KR_bin.11	1858347	42	74033	38.3	94.36	1.72
18KR_bin.2	2269928	82	42544	41.9	98.28	0
18KR_bin.3	1357587	103	44722	36	65.52	0
18KR_bin.4	1554134	68	39019	38	100	0.16
18KR_bin.5	1777905	173	18631	36.3	98.28	0
18KR_bin.6	1651276	434	4314	38.6	69.75	4.31
18KR_bin.7	1538063	904	1736	42.2	56.88	2.82
18KR_bin.8	1652335	217	10167	37.3	98.28	0
18KR_bin.9	1375439	58	39410	35.7	75.24	0
29KU_bin.1	1908901	38	123530	37.8	100	0
29KU_bin.2	2510388	67	82007	35.1	100	0
29KU_bin.3	2987009	572	8596	34.8	61.36	0
29KU_bin.4	4543020	3099	1444	54.6	58.7	8.52
77SB_bin.1	2626924	142	69023	52.5	93.1	1.72
77SB_bin.2	2103297	34	121166	63.2	100	0
77SB_bin.3	2263873	69	56962	41.9	98.28	0
77SB_bin.4	1374355	793	1747	36	63.92	1.02
77SB_bin.5	2837566	82	48760	44.9	88.97	0
77SB_bin.6	2038111	121	49052	37.9	98.28	0
77SB_bin.7	5543664	245	36704	64.5	96.55	0
77SB_bin.8	1582040	246	8775	37.9	96.71	1.72
