# Supplementary material for: Metagenomic Insights into the Taxonomic and Functional Features of Traditional Fermented Milk Products from Russia
Source: Microorganisms. 2023 Dec 21;12(1):16. doi: 10.3390/microorganisms12010016 (PMC10819033; doi:10.3390/microorganisms12010016)
Supplement: Supplementary file 1 [file microorganisms-12-00016-s001.zip › microorganisms-2753725-supplementary/Table S3_FMP_CAZymes.xlsx]

## Sheet: Table S3a_13AR
Supplementary Table S3a. CAZymes encoded in metagenome of ayran 13AR
Gene ID	HMMER
JARIFO010000001.1_55	GT28(193-355)
JARIFO010000002.1_108	GT4(200-343)
JARIFO010000002.1_12	CE4(128-247)
JARIFO010000002.1_40	GH73(83-212)
JARIFO010000002.1_44	CE9(7-376)
JARIFO010000004.1_13	GT26(59-225)
JARIFO010000004.1_14	GT4(183-326)
JARIFO010000004.1_15	GT32(20-97)
JARIFO010000004.1_23	GH73(75-212)
JARIFO010000005.1_45	GH32(37-340)
JARIFO010000007.1_1	GT4(200-311)
JARIFO010000007.1_2	GT4(189-340)
JARIFO010000009.1_10	GH73(50-190)
JARIFO010000009.1_36	CE9(8-376)
JARIFO010000009.1_37	GH31(373-609)
JARIFO010000009.1_40	GH13_31(19-173)
JARIFO010000009.1_52	GT2(10-138)
JARIFO010000009.1_64	CBM50(32-74)
JARIFO010000010.1_74	GT2(6-178)+GT8(293-525)
JARIFO010000012.1_48	GT22(16-410)
JARIFO010000013.1_67	GH1(10-421)
JARIFO010000014.1_62	GT51(101-278)
JARIFO010000014.1_79	GT51(154-325)
JARIFO010000016.1_83	GT2(11-169)
JARIFO010000017.1_57	GT51(130-303)
JARIFO010000018.1_29	GH16_2(366-696)
JARIFO010000019.1_28	GT4(318-468)
JARIFO010000020.1_51	GH1(48-458)
JARIFO010000022.1_32	GT22(11-391)
JARIFO010000026.1_8	GT51(84-264)
JARIFO010000027.1_13	GH76(22-392)
JARIFO010000027.1_35	GH72(10-323)
JARIFO010000028.1_20	GH18(30-234)
JARIFO010000030.1_13	AA1_2(46-386)
JARIFO010000032.1_3	GT2(349-514)
JARIFO010000035.1_26	GH13_5(30-372)
JARIFO010000039.1_43	GT2(7-171)
JARIFO010000045.1_20	GH81(120-792)
JARIFO010000047.1_5	CBM21(576-692)
JARIFO010000049.1_15	GT1(755-1161)
JARIFO010000050.1_9	GH18(25-258)+CBM19(490-529)
JARIFO010000057.1_20	GT8(2-131)
JARIFO010000057.1_21	GT8(2-247)
JARIFO010000059.1_14	GH3(31-244)
JARIFO010000059.1_18	GH2(29-913)
JARIFO010000060.1_16	GH13(1-233)
JARIFO010000060.1_29	GH32(3-175)
JARIFO010000064.1_2	GH77(10-489)
JARIFO010000064.1_3	GT35(77-752)
JARIFO010000068.1_1	AA4(82-312)
JARIFO010000082.1_13	GH72(47-351)
JARIFO010000083.1_13	GH47(243-649)
JARIFO010000085.1_3	GT4(226-369)
JARIFO010000090.1_1	GT15(110-380)
JARIFO010000092.1_29	GT2(4-89)
JARIFO010000097.1_3	GT8(3-246)
JARIFO010000098.1_20	GT2(9-141)
JARIFO010000098.1_25	GT2(7-109)
JARIFO010000098.1_26	GT4(190-328)
JARIFO010000098.1_5	GH13_29(25-371)
JARIFO010000115.1_21	GT51(79-255)
JARIFO010000121.1_10	GT28(191-343)
JARIFO010000123.1_9	GT57(46-558)
JARIFO010000125.1_14	GH47(42-531)
JARIFO010000129.1_4	GH17(117-364)
JARIFO010000137.1_1	GT4(198-336)
JARIFO010000137.1_2	GT4(160-305)
JARIFO010000138.1_3	GH72(19-349)
JARIFO010000141.1_5	GT57(80-559)
JARIFO010000142.1_5	GT39(78-316)
JARIFO010000152.1_7	GT32(73-154)
JARIFO010000160.1_8	GT2(604-1123)
JARIFO010000163.1_8	GT50(127-379)
JARIFO010000164.1_12	GT2(5-167)
JARIFO010000164.1_14	GH13_18(1-184)
JARIFO010000166.1_1	GH2(26-906)
JARIFO010000172.1_2	AA4(82-331)
JARIFO010000178.1_2	GH5_12(16-486)
JARIFO010000179.1_1	GH65(438-796)
JARIFO010000190.1_2	GT2(252-412)
JARIFO010000191.1_8	GH5_49(85-374)
JARIFO010000202.1_10	GT2(6-141)
JARIFO010000202.1_12	GT2(5-127)
JARIFO010000202.1_8	GT111(14-236)
JARIFO010000202.1_9	GT2(6-131)
JARIFO010000206.1_2	GH125(126-574)
JARIFO010000206.1_8	GT32(145-228)
JARIFO010000208.1_12	GT62(91-355)
JARIFO010000210.1_7	GH13_25(1054-1510)
JARIFO010000215.1_10	GH73(52-189)
JARIFO010000217.1_5	GT71(3-276)
JARIFO010000231.1_13	GH25(41-226)
JARIFO010000234.1_4	AA2(94-325)
JARIFO010000236.1_2	GT66(16-685)
JARIFO010000237.1_3	GT21(96-411)
JARIFO010000242.1_2	GT8(82-414)
JARIFO010000257.1_6	GH28(40-347)
JARIFO010000264.1_3	GT15(92-373)
JARIFO010000264.1_6	GT8(4-250)
JARIFO010000270.1_5	GH5_9(93-398)
JARIFO010000271.1_5	GH16_19(111-276)
JARIFO010000272.1_9	CE1(12-250)
JARIFO010000273.1_1	GH18(68-436)
JARIFO010000274.1_1	GT15(139-405)
JARIFO010000275.1_6	AA7(19-200)
JARIFO010000277.1_3	AA6(3-197)
JARIFO010000279.1_1	GT33(42-445)
JARIFO010000287.1_7	AA4(108-299)
JARIFO010000306.1_2	GH132(102-402)
JARIFO010000313.1_4	GH16_19(163-328)
JARIFO010000315.1_4	GT22(11-484)
JARIFO010000343.1_5	GT35(117-851)
JARIFO010000345.1_5	GT22(9-404)
JARIFO010000355.1_6	GT2(70-246)
JARIFO010000365.1_2	GH92(326-843)
JARIFO010000368.1_3	CE4(136-246)
JARIFO010000393.1_5	GT39(64-306)
JARIFO010000405.1_1	AA1(40-551)
JARIFO010000409.1_1	GT4(77-230)
JARIFO010000409.1_4	GT2(8-137)
JARIFO010000409.1_5	GT2(4-169)
JARIFO010000409.1_9	GT113(12-349)
JARIFO010000413.1_3	GT76(16-417)
JARIFO010000423.1_2	AA1(138-649)
JARIFO010000427.1_4	GT34(156-397)
JARIFO010000428.1_6	GT4(101-265)
JARIFO010000431.1_5	GT4(286-439)
JARIFO010000434.1_1	GH132(5-273)
JARIFO010000455.1_4	GH17(25-307)
JARIFO010000462.1_3	GT59(60-450)
JARIFO010000472.1_4	GT4(198-339)
JARIFO010000472.1_7	GT2(5-118)
JARIFO010000486.1_3	AA6(3-198)
JARIFO010000487.1_5	GT4(196-324)
JARIFO010000487.1_8	GT2(1-119)
JARIFO010000488.1_2	GT20(29-496)
JARIFO010000521.1_2	GT2(6-133)
JARIFO010000521.1_4	GT4(202-336)
JARIFO010000522.1_7	GH25(70-254)
JARIFO010000527.1_2	GT32(76-158)
JARIFO010000532.1_1	GH63(135-352)
JARIFO010000532.1_4	GH17(19-256)
JARIFO010000538.1_1	GT2(8-131)
JARIFO010000538.1_3	GT4(195-321)
JARIFO010000538.1_4	GT2(5-114)
JARIFO010000538.1_5	GT4(192-294)
JARIFO010000547.1_1	GT34(59-310)
JARIFO010000549.1_2	GT2(4-113)
JARIFO010000549.1_5	GT2(5-111)
JARIFO010000554.1_4	GH31(297-737)
JARIFO010000567.1_2	GT62(56-318)
JARIFO010000577.1_1	CBM21(83-193)
JARIFO010000596.1_6	GT2(6-169)
JARIFO010000601.1_3	GH2(31-889)
JARIFO010000603.1_4	GH76(24-398)
JARIFO010000605.1_3	GT39(73-311)
JARIFO010000610.1_4	GT48(293-1120)
JARIFO010000633.1_4	GT2(4-111)
JARIFO010000640.1_2	GH72(25-334)
JARIFO010000640.1_5	GT48(2-741)
JARIFO010000649.1_2	GT58(62-435)
JARIFO010000700.1_3	GT2(2-130)
JARIFO010000700.1_4	GT2(7-143)
JARIFO010000700.1_5	GT2(4-129)
JARIFO010000701.1_3	GT71(211-490)
JARIFO010000709.1_2	GT2(6-137)
JARIFO010000709.1_5	GT2(6-162)
JARIFO010000714.1_1	GT71(164-441)
JARIFO010000717.1_5	GT2(51-222)
JARIFO010000718.1_2	GH13_8(79-380)
JARIFO010000720.1_2	GT39(65-302)
JARIFO010000721.1_3	CE1(23-289)
JARIFO010000726.1_4	GH47(46-510)
JARIFO010000746.1_2	GT62(140-449)
JARIFO010000786.1_2	GT20(1-312)
JARIFO010000789.1_2	AA4(87-346)
JARIFO010000805.1_2	GT8(2-257)
JARIFO010000828.1_1	GH37(168-721)
JARIFO010000875.1_1	AA1_2(41-378)
JARIFO010000898.1_1	GH81(318-964)
JARIFO010000940.1_3	GH13_12(1-117)
JARIFO010000940.1_4	GH13_12(4-132)
JARIFO010000947.1_1	GT24(99-303)
JARIFO010001003.1_1	GT20(383-826)
JARIFO010001008.1_1	GT48(466-1095)
JARIFO010001053.1_1	GH132(45-316)
JARIFO010001055.1_2	GT32(73-153)
JARIFO010001087.1_3	GT71(162-433)
JARIFO010001136.1_2	GH15(123-586)
JARIFO010001154.1_1	GT15(82-417)
JARIFO010001157.1_1	GT3(12-678)
JARIFO010001209.1_1	GT71(1-185)
JARIFO010001234.1_2	GH16_18(67-220)
JARIFO010001240.1_1	GH13_14(2-216)
JARIFO010001266.1_1	GH72(30-242)
JARIFO010001288.1_1	GT71(330-446)
JARIFO010001304.1_2	GT71(206-499)
JARIFO010001309.1_2	GH73(56-191)
JARIFO010001432.1_1	GT4(25-95)
JARIFO010001459.1_1	GT15(69-341)
JARIFO010001522.1_1	GH17(47-295)
JARIFO010001718.1_1	GT71(26-310)
JARIFO010001818.1_2	GT32(20-95)
JARIFO010001884.1_1	GT20(10-223)
JARIFO010001907.1_1	GH72(22-291)
JARIFO010001909.1_1	CBM43(101-186)
JARIFO010001981.1_1	GT2(1-150)
JARIFO010001985.1_2	GT4(76-230)
JARIFO010002059.1_1	GT2(6-134)
JARIFO010002133.1_1	GH25(135-268)
JARIFO010002169.1_1	GT15(1-204)
JARIFO010002218.1_1	GH25(111-244)
JARIFO010002468.1_1	GT71(26-189)
JARIFO010002542.1_1	CBM43(103-178)

## Sheet: Table S3b_06TG
Supplementary Table S3b. CAZymes encoded in metagenome of cottage cheese 06TG
Gene ID	HMMER
JARIFK010000001.1_15	GH65(304-703)
JARIFK010000001.1_170	CE4(173-284)
JARIFK010000001.1_181	GH73(70-210)+CBM50(243-284)
JARIFK010000001.1_189	GH109(3-156)
JARIFK010000001.1_27	GH1(2-475)
JARIFK010000001.1_58	GT51(111-283)
JARIFK010000002.1_134	CE9(8-376)
JARIFK010000002.1_154	GH73(62-200)
JARIFK010000002.1_17	GH13_5(29-367)
JARIFK010000002.1_188	GT4(143-297)
JARIFK010000002.1_32	GT2(435-670)
JARIFK010000002.1_81	GH67(70-473)
JARIFK010000002.1_82	CE4(3-115)
JARIFK010000002.1_83	GH8(44-367)
JARIFK010000002.1_87	CE20(84-226)+CE20(382-502)
JARIFK010000003.1_113	GH1(1-449)
JARIFK010000004.1_126	GT2(8-175)
JARIFK010000004.1_34	GT2(42-171)
JARIFK010000004.1_35	GT2(42-166)
JARIFK010000004.1_45	GH43_30(45-319)
JARIFK010000005.1_56	GT28(193-355)
JARIFK010000006.1_69	GH170(1-346)
JARIFK010000006.1_80	GH25(65-247)
JARIFK010000007.1_10	GH109(3-150)
JARIFK010000007.1_12	GH65(288-659)
JARIFK010000007.1_35	GH1(8-464)
JARIFK010000007.1_4	GH13_18(79-421)
JARIFK010000007.1_51	GH73(141-282)
JARIFK010000008.1_43	GT4(159-301)
JARIFK010000008.1_44	GT4(200-343)
JARIFK010000009.1_100	GH13_31(31-365)
JARIFK010000009.1_101	GH13_36(65-377)
JARIFK010000009.1_103	GH13_31(38-365)
JARIFK010000009.1_104	CBM34(6-133)+GH13_20(183-487)
JARIFK010000009.1_5	GT28(182-344)
JARIFK010000009.1_93	GH1(3-471)
JARIFK010000009.1_99	GH65(320-685)
JARIFK010000010.1_26	GH18(40-285)
JARIFK010000010.1_27	AA10(29-205)
JARIFK010000010.1_59	GH2(34-885)
JARIFK010000011.1_103	CE4(239-351)
JARIFK010000011.1_33	GT35(78-752)
JARIFK010000011.1_34	GH77(10-478)
JARIFK010000011.1_39	GH13(21-314)
JARIFK010000012.1_73	GT2(48-274)
JARIFK010000012.1_76	CE4(122-255)
JARIFK010000012.1_90	GH77(22-661)
JARIFK010000012.1_93	GT5(2-476)
JARIFK010000012.1_94	GT35(93-796)
JARIFK010000012.1_95	GH13_39(186-493)
JARIFK010000015.1_18	GT28(193-355)
JARIFK010000016.1_80	GT26(59-225)
JARIFK010000016.1_81	GT4(183-325)
JARIFK010000016.1_82	GT32(20-97)
JARIFK010000016.1_92	GH73(75-212)
JARIFK010000017.1_42	GT51(77-255)
JARIFK010000017.1_64	GH25(4-138)
JARIFK010000018.1_13	GH13_8(211-502)
JARIFK010000018.1_33	GT2(4-142)
JARIFK010000018.1_65	GT2(6-168)
JARIFK010000018.1_67	CE4(136-265)
JARIFK010000020.1_15	GT51(90-267)
JARIFK010000020.1_5	GH73(71-209)
JARIFK010000020.1_72	GH78(160-633)
JARIFK010000021.1_36	GT28(188-348)
JARIFK010000021.1_70	GT2(12-138)
JARIFK010000021.1_80	GT2(181-290)+GT2(439-571)
JARIFK010000021.1_82	GT2(7-115)
JARIFK010000021.1_86	GT2(5-169)
JARIFK010000022.1_18	GT2(7-170)
JARIFK010000022.1_27	GH3(62-275)
JARIFK010000022.1_28	GH53(522-923)
JARIFK010000023.1_12	GT51(147-314)
JARIFK010000023.1_43	GH13_29(25-364)
JARIFK010000024.1_24	GH13_29(25-364)
JARIFK010000025.1_37	CE1(10-248)
JARIFK010000026.1_15	GT2(5-167)
JARIFK010000026.1_59	GT8(2-247)
JARIFK010000027.1_2	AA1(71-454)
JARIFK010000028.1_29	GH170(1-347)
JARIFK010000028.1_51	GH1(3-462)
JARIFK010000028.1_62	GH1(1-365)
JARIFK010000030.1_16	GH13_31(32-361)
JARIFK010000030.1_17	GH13_18(36-372)
JARIFK010000030.1_21	GH36(12-706)
JARIFK010000030.1_64	GT2(7-123)
JARIFK010000030.1_67	GT32(105-177)
JARIFK010000032.1_20	CBM41(4-101)+GH13_14(315-623)
JARIFK010000032.1_21	CBM48(22-104)+GH13_9(173-471)
JARIFK010000032.1_24	GT5(2-473)
JARIFK010000032.1_25	GT35(92-796)
JARIFK010000033.1_62	GH25(61-246)
JARIFK010000034.1_17	GT51(98-276)
JARIFK010000035.1_52	AA4(34-234)
JARIFK010000037.1_40	GH1(10-421)
JARIFK010000039.1_14	GT28(189-341)
JARIFK010000040.1_23	GT51(101-278)
JARIFK010000040.1_6	GT51(154-325)
JARIFK010000041.1_28	GT4(318-468)
JARIFK010000046.1_27	GH32(37-340)
JARIFK010000047.1_21	CE9(6-376)
JARIFK010000047.1_27	GH32(37-340)
JARIFK010000047.1_40	GH1(135-408)
JARIFK010000050.1_19	GH1(8-475)
JARIFK010000051.1_36	GH1(7-468)
JARIFK010000051.1_6	GH1(2-449)
JARIFK010000052.1_36	GH105(47-363)
JARIFK010000053.1_24	CE4(128-247)
JARIFK010000058.1_27	GT4(188-345)
JARIFK010000060.1_26	GT2(69-146)
JARIFK010000061.1_18	GH3(116-338)
JARIFK010000061.1_7	GH73(80-224)
JARIFK010000062.1_21	GH92(205-697)
JARIFK010000062.1_23	GH125(26-420)
JARIFK010000062.1_24	GH38(4-272)
JARIFK010000062.1_27	GT51(88-263)
JARIFK010000062.1_32	CE8(15-300)
JARIFK010000062.1_34	GH43_11(6-295)+CBM91(326-518)
JARIFK010000062.1_36	GH28(39-405)
JARIFK010000065.1_41	GT4(288-440)
JARIFK010000066.1_20	GH1(3-471)
JARIFK010000066.1_26	GH65(320-685)
JARIFK010000066.1_27	GH13_31(31-365)
JARIFK010000066.1_28	GH13_36(65-377)
JARIFK010000066.1_30	GH13_31(38-365)
JARIFK010000066.1_31	CBM34(6-133)+GH13_20(183-487)
JARIFK010000070.1_3	GH73(83-212)
JARIFK010000070.1_9	CE9(7-376)
JARIFK010000071.1_22	CBM41(12-111)+CBM41(123-227)+GH13_12(491-827)
JARIFK010000071.1_23	CBM41(175-277)+CBM41(284-387)+GH13_41(546-847)
JARIFK010000073.1_10	GT51(130-303)
JARIFK010000074.1_33	GT4(232-378)
JARIFK010000074.1_34	GT4(229-386)
JARIFK010000074.1_35	GT2(5-119)
JARIFK010000075.1_1	GH25(85-269)
JARIFK010000075.1_13	GT2(15-181)
JARIFK010000075.1_14	GT2(7-122)
JARIFK010000075.1_16	GT2(12-176)
JARIFK010000075.1_18	GT2(6-139)
JARIFK010000075.1_22	GT2(5-164)
JARIFK010000075.1_6	GT113(2-330)
JARIFK010000075.1_7	GT4(194-341)
JARIFK010000076.1_36	GH13_31(28-359)
JARIFK010000077.1_52	GH25(8-196)
JARIFK010000078.1_10	GH125(25-422)
JARIFK010000078.1_11	GH38(5-277)
JARIFK010000078.1_18	GH20(3-301)
JARIFK010000078.1_19	GH13_31(27-349)
JARIFK010000078.1_20	GH85(112-427)+CBM32(796-916)
JARIFK010000078.1_22	GH1(2-459)
JARIFK010000078.1_7	GH92(1-227)
JARIFK010000078.1_8	GH92(202-449)
JARIFK010000080.1_21	GH1(3-461)
JARIFK010000080.1_35	GH13_31(28-356)
JARIFK010000080.1_37	GH32(41-343)
JARIFK010000082.1_10	GT4(204-330)
JARIFK010000082.1_9	GT4(170-307)
JARIFK010000084.1_25	GT39(10-305)
JARIFK010000086.1_40	GT8(3-246)
JARIFK010000086.1_9	GH1(5-468)
JARIFK010000087.1_18	GH73(50-190)
JARIFK010000096.1_25	GT2(4-162)
JARIFK010000096.1_9	PL9_1(468-856)
JARIFK010000099.1_30	CE9(12-376)
JARIFK010000104.1_23	GH30_5(39-645)
JARIFK010000105.1_10	GH36(36-691)
JARIFK010000105.1_16	GH13_31(46-412)
JARIFK010000105.1_17	GT20(7-255)+GT20(307-507)
JARIFK010000105.1_18	GH13_31(46-404)
JARIFK010000107.1_1	GH73(51-192)
JARIFK010000108.1_10	GT4(157-297)
JARIFK010000108.1_11	GH13_5(30-372)
JARIFK010000108.1_15	GH170(3-359)
JARIFK010000108.1_22	GH1(2-474)
JARIFK010000108.1_9	GT4(205-345)
JARIFK010000109.1_44	GT2(6-134)
JARIFK010000113.1_24	GH36(13-717)
JARIFK010000114.1_6	GT2(201-317)+GT2(294-513)
JARIFK010000115.1_16	GT2(10-137)
JARIFK010000115.1_2	CE9(9-376)
JARIFK010000115.1_28	CBM50(32-74)
JARIFK010000115.1_3	GH31(369-609)
JARIFK010000117.1_11	GT4(199-340)
JARIFK010000117.1_14	GT2(7-159)
JARIFK010000117.1_8	GT2(5-112)
JARIFK010000118.1_11	GH3(75-302)
JARIFK010000118.1_15	GH30_3(46-452)
JARIFK010000118.1_9	GH31(187-615)
JARIFK010000119.1_12	GH13_31(46-412)
JARIFK010000119.1_15	GH49(63-643)
JARIFK010000119.1_18	GH13_3(296-515)
JARIFK010000119.1_9	GH31(172-600)
JARIFK010000120.1_3	GH65(330-699)
JARIFK010000122.1_35	GT51(88-273)
JARIFK010000123.1_26	GT51(128-300)
JARIFK010000125.1_13	GT2(26-238)
JARIFK010000126.1_26	CE4(91-198)
JARIFK010000131.1_2	GH32(10-308)
JARIFK010000131.1_7	GH36(4-410)
JARIFK010000135.1_10	GH4(6-180)
JARIFK010000135.1_11	GH1(3-471)
JARIFK010000137.1_26	GH42(25-396)
JARIFK010000137.1_27	GH51(2-321)
JARIFK010000148.1_30	CE4(269-382)
JARIFK010000149.1_23	GT51(84-264)
JARIFK010000153.1_1	GH170(3-359)
JARIFK010000156.1_1	GH13_18(35-379)
JARIFK010000156.1_5	GH32(81-387)
JARIFK010000159.1_26	GH32(27-325)
JARIFK010000161.1_11	GH13_39(54-198)
JARIFK010000161.1_16	GH13(25-314)
JARIFK010000161.1_6	GH32(37-265)
JARIFK010000163.1_14	GH25(47-232)
JARIFK010000165.1_17	GH25(69-253)
JARIFK010000166.1_5	GT51(108-279)
JARIFK010000170.1_11	GT51(79-255)
JARIFK010000171.1_26	GH1(1-465)
JARIFK010000173.1_27	GH109(2-144)
JARIFK010000174.1_35	CE4(276-389)
JARIFK010000174.1_39	GH20(39-313)
JARIFK010000175.1_20	GH13_29(25-371)
JARIFK010000178.1_34	GH73(217-350)
JARIFK010000181.1_3	GT51(47-224)
JARIFK010000186.1_15	GH2(7-591)
JARIFK010000186.1_21	GH13_31(33-368)
JARIFK010000186.1_22	GH13_18(36-372)
JARIFK010000188.1_21	GT4(196-347)
JARIFK010000188.1_23	GT14(6-257)
JARIFK010000188.1_24	GT32(20-97)
JARIFK010000188.1_26	GT2(7-168)
JARIFK010000191.1_16	GT4(205-345)
JARIFK010000192.1_25	GH13_9(12-193)
JARIFK010000193.1_12	GH13_31(28-362)
JARIFK010000195.1_26	GH73(55-188)
JARIFK010000195.1_27	GH73(65-199)
JARIFK010000198.1_19	GH13_5(30-372)
JARIFK010000201.1_1	GT2(64-235)
JARIFK010000201.1_21	GH65(324-692)
JARIFK010000203.1_19	GH144(38-425)
JARIFK010000208.1_11	GH25(69-253)
JARIFK010000208.1_2	CBM34(8-127)+GH13_20(177-477)
JARIFK010000210.1_18	GH38(4-261)
JARIFK010000213.1_15	GT35(101-811)
JARIFK010000214.1_36	GH25(7-185)
JARIFK010000216.1_14	GT2(9-161)
JARIFK010000217.1_29	GH109(2-151)
JARIFK010000218.1_4	GT5(6-477)
JARIFK010000218.1_5	CBM48(23-106)+GH13_9(184-473)
JARIFK010000225.1_18	GH73(33-165)
JARIFK010000225.1_20	GT51(83-258)
JARIFK010000225.1_4	GH3(132-357)
JARIFK010000227.1_21	CE1(87-325)
JARIFK010000229.1_1	GT2(2-129)
JARIFK010000229.1_15	GT2(183-338)+GT2(833-992)+GT2(1091-1212)
JARIFK010000229.1_21	GT2(9-135)
JARIFK010000234.1_10	GH73(70-210)+CBM50(257-298)+CBM50(413-454)
JARIFK010000234.1_3	CE1(10-259)
JARIFK010000236.1_9	GH36(64-683)
JARIFK010000238.1_20	GH73(91-225)
JARIFK010000242.1_10	GH109(7-167)
JARIFK010000242.1_4	GH73(61-199)
JARIFK010000245.1_10	GT2(5-132)
JARIFK010000245.1_14	GT2(5-163)
JARIFK010000245.1_15	GT4(189-329)
JARIFK010000245.1_20	GH25(93-296)+CBM13(339-475)+CBM13(483-617)
JARIFK010000245.1_4	GT4(191-332)
JARIFK010000245.1_6	GT2(9-154)
JARIFK010000245.1_8	GT2(6-164)
JARIFK010000245.1_9	GT2(9-172)
JARIFK010000262.1_4	GT28(188-347)
JARIFK010000263.1_5	GH13_31(28-378)
JARIFK010000266.1_4	GH25(33-216)
JARIFK010000267.1_5	GH3(31-250)
JARIFK010000268.1_14	GH13_29(24-363)
JARIFK010000270.1_21	CE1(10-247)
JARIFK010000271.1_3	GH23(70-198)
JARIFK010000273.1_14	CE4(129-259)
JARIFK010000273.1_18	GH4(3-178)
JARIFK010000281.1_22	GH25(47-220)
JARIFK010000285.1_10	CE1(12-250)
JARIFK010000286.1_1	GH25(55-258)
JARIFK010000286.1_10	GT8(6-227)
JARIFK010000286.1_11	GT2(7-181)
JARIFK010000286.1_13	GT2(10-174)
JARIFK010000286.1_16	GT4(207-350)
JARIFK010000286.1_18	GT2(6-141)
JARIFK010000286.1_6	GT2(6-148)
JARIFK010000286.1_9	GT2(5-136)
JARIFK010000287.1_19	GH73(161-299)
JARIFK010000290.1_1	GH73(467-608)
JARIFK010000291.1_4	GH109(1-173)
JARIFK010000291.1_7	GH109(1-156)
JARIFK010000294.1_2	GH1(2-475)
JARIFK010000297.1_17	GH77(10-493)
JARIFK010000300.1_13	GH25(59-243)
JARIFK010000301.1_15	GH38(3-258)
JARIFK010000308.1_9	GH13_20(66-353)
JARIFK010000309.1_13	GT2(5-176)
JARIFK010000312.1_5	GH4(7-182)
JARIFK010000313.1_6	GH73(52-190)
JARIFK010000318.1_9	GH31(231-672)
JARIFK010000319.1_10	GH73(986-1124)
JARIFK010000319.1_2	GT81(3-186)
JARIFK010000319.1_5	GT2(7-116)
JARIFK010000319.1_8	GT2(5-115)
JARIFK010000320.1_2	GT2(5-111)
JARIFK010000320.1_5	GT2(4-113)
JARIFK010000322.1_14	GH13_14(1-110)
JARIFK010000325.1_11	CE1(23-273)
JARIFK010000325.1_5	GH109(2-154)
JARIFK010000330.1_17	GT8(7-259)
JARIFK010000330.1_18	GT8(6-258)
JARIFK010000334.1_6	AA10(37-200)
JARIFK010000335.1_18	GT51(70-245)
JARIFK010000337.1_12	GH32(37-340)
JARIFK010000337.1_7	GH1(5-459)
JARIFK010000339.1_10	GT28(191-343)
JARIFK010000342.1_17	GH1(2-467)
JARIFK010000345.1_10	GH13_31(29-363)
JARIFK010000347.1_12	GT51(67-242)
JARIFK010000350.1_5	GH2(26-906)
JARIFK010000353.1_16	GT35(80-753)
JARIFK010000353.1_4	GT2(70-168)
JARIFK010000354.1_11	GT2(44-271)
JARIFK010000354.1_13	GT2(5-144)
JARIFK010000356.1_16	GH1(1-472)
JARIFK010000360.1_3	GH1(4-462)
JARIFK010000361.1_5	GT2(9-145)
JARIFK010000362.1_5	GH13_30(46-412)
JARIFK010000365.1_10	GT28(189-339)
JARIFK010000365.1_12	GH13_42(206-486)+CBM26(840-909)+CBM26(1122-1196)+CBM26(1301-1368)
JARIFK010000367.1_5	GT32(20-96)
JARIFK010000367.1_7	GH73(69-207)
JARIFK010000370.1_22	GT2(8-155)
JARIFK010000371.1_7	GT51(76-255)
JARIFK010000374.1_10	GT2(4-131)
JARIFK010000375.1_16	GT8(3-247)
JARIFK010000380.1_10	GH36(11-712)
JARIFK010000385.1_2	GH1(7-475)
JARIFK010000385.1_6	GH170(3-359)
JARIFK010000392.1_17	GH170(1-343)
JARIFK010000393.1_14	CBM68(4-94)+GH13_14(248-552)
JARIFK010000393.1_7	GT2(5-107)
JARIFK010000394.1_6	GH170(1-329)
JARIFK010000398.1_4	GT28(210-382)
JARIFK010000406.1_12	GH43_11(4-305)+CBM91(333-539)
JARIFK010000408.1_6	GT4(325-473)
JARIFK010000408.1_7	GT4(324-474)
JARIFK010000409.1_6	GH25(34-201)
JARIFK010000410.1_17	GT2(3-167)
JARIFK010000410.1_3	CE1(69-243)
JARIFK010000410.1_4	CE1(20-273)
JARIFK010000412.1_2	GH43_26(11-314)
JARIFK010000412.1_3	GH51(7-381)
JARIFK010000412.1_8	GH51(2-497)
JARIFK010000419.1_10	GH2(28-631)
JARIFK010000419.1_11	GH36(47-749)
JARIFK010000421.1_2	GT8(11-268)
JARIFK010000423.1_10	CE4(120-248)
JARIFK010000423.1_7	GH20(37-359)
JARIFK010000423.1_8	GT2(47-273)
JARIFK010000429.1_4	GH31(158-607)
JARIFK010000439.1_2	GH2(31-889)
JARIFK010000452.1_16	GH1(2-165)
JARIFK010000453.1_9	CE9(8-376)
JARIFK010000455.1_14	GT28(188-347)
JARIFK010000457.1_8	GH13_29(25-371)
JARIFK010000467.1_7	GT83(6-226)
JARIFK010000467.1_8	GT2(10-170)
JARIFK010000472.1_9	CBM34(7-127)+GH13_20(176-481)
JARIFK010000476.1_2	GH1(2-366)
JARIFK010000487.1_1	GH30_3(89-525)
JARIFK010000487.1_4	GH1(3-474)
JARIFK010000490.1_10	GT4(205-343)
JARIFK010000490.1_9	GT4(165-310)
JARIFK010000492.1_7	GH170(1-347)
JARIFK010000496.1_11	GT51(89-277)
JARIFK010000510.1_1	GH25(1-183)
JARIFK010000510.1_12	GT2(10-173)
JARIFK010000510.1_5	GT2(6-105)
JARIFK010000510.1_6	GT4(188-297)
JARIFK010000510.1_8	GT4(197-346)
JARIFK010000513.1_2	GH3(111-353)
JARIFK010000518.1_5	GH73(251-378)
JARIFK010000518.1_7	GH1(2-475)
JARIFK010000518.1_8	GH1(2-474)
JARIFK010000520.1_3	GH13_29(24-370)
JARIFK010000521.1_9	GH73(52-189)
JARIFK010000525.1_13	GH88(1-314)
JARIFK010000525.1_2	GT2(5-174)
JARIFK010000530.1_10	GH13_31(27-377)
JARIFK010000530.1_8	GH65(320-689)
JARIFK010000530.1_9	CBM34(7-125)+GH13_20(174-477)
JARIFK010000532.1_5	CE1(10-250)
JARIFK010000537.1_1	GT4(198-336)
JARIFK010000537.1_2	GT4(160-305)
JARIFK010000538.1_8	GH94(141-521)+GH94(604-1001)
JARIFK010000545.1_1	GT28(1-150)
JARIFK010000548.1_8	GH65(324-692)
JARIFK010000553.1_2	GH3(36-252)
JARIFK010000556.1_14	GH35(10-326)
JARIFK010000557.1_6	GT4(289-441)
JARIFK010000565.1_5	CBM48(10-99)+GH13_11(179-532)
JARIFK010000571.1_4	AA7(30-359)
JARIFK010000580.1_10	GH13_12(4-132)
JARIFK010000580.1_11	GH13_12(1-117)
JARIFK010000580.1_5	GH25(118-240)
JARIFK010000581.1_4	GT4(199-307)
JARIFK010000581.1_5	GT2(11-167)
JARIFK010000581.1_7	GT32(24-98)
JARIFK010000599.1_13	AA1(73-459)
JARIFK010000600.1_3	GH1(5-478)
JARIFK010000603.1_2	GT8(5-248)
JARIFK010000603.1_3	GT8(3-248)
JARIFK010000605.1_8	GH115(12-608)
JARIFK010000608.1_1	GT2(9-121)
JARIFK010000612.1_7	CBM48(163-237)+GH13_9(300-600)
JARIFK010000615.1_5	GT2(64-199)
JARIFK010000619.1_6	GH13_31(30-366)
JARIFK010000636.1_7	GH77(10-489)
JARIFK010000636.1_8	GT35(77-753)
JARIFK010000647.1_8	GT2(7-172)
JARIFK010000659.1_10	GT83(43-493)
JARIFK010000659.1_8	CE4(214-321)
JARIFK010000659.1_9	GT2(37-203)
JARIFK010000664.1_9	GH88(4-151)
JARIFK010000673.1_6	GH35(3-136)
JARIFK010000689.1_5	GH35(10-327)
JARIFK010000689.1_6	CE9(19-378)
JARIFK010000690.1_5	GT51(80-268)
JARIFK010000692.1_1	GH36(4-694)
JARIFK010000702.1_3	GH73(33-166)
JARIFK010000702.1_5	GT51(51-228)
JARIFK010000708.1_2	GH1(1-465)
JARIFK010000719.1_1	GT4(194-349)
JARIFK010000719.1_2	GT2(7-166)
JARIFK010000730.1_1	GH1(3-371)
JARIFK010000732.1_4	GT4(314-462)
JARIFK010000735.1_7	GH13_31(28-379)
JARIFK010000736.1_2	GH77(10-491)
JARIFK010000736.1_3	GT35(78-752)
JARIFK010000740.1_4	GH13_5(30-372)
JARIFK010000753.1_8	GH28(28-379)
JARIFK010000758.1_1	GT4(198-345)
JARIFK010000758.1_2	GT4(163-305)
JARIFK010000762.1_6	GH32(1-120)
JARIFK010000762.1_7	GH32(37-170)
JARIFK010000767.1_7	GH73(47-186)
JARIFK010000773.1_1	GH1(23-436)
JARIFK010000773.1_5	GH1(4-475)
JARIFK010000776.1_6	GH38(5-258)
JARIFK010000778.1_10	GT2(4-142)
JARIFK010000778.1_11	GT2(7-132)
JARIFK010000778.1_8	GT32(19-97)
JARIFK010000784.1_2	GH73(72-212)
JARIFK010000784.1_6	CE1(10-256)
JARIFK010000790.1_4	GH4(8-185)
JARIFK010000804.1_6	GT4(158-311)
JARIFK010000805.1_2	GH2(12-593)
JARIFK010000805.1_3	GH59(18-720)
JARIFK010000822.1_7	GH170(3-361)
JARIFK010000824.1_7	GT2(14-144)
JARIFK010000827.1_2	GT4(313-472)
JARIFK010000828.1_3	GT4(203-325)
JARIFK010000828.1_4	GT4(159-305)
JARIFK010000842.1_1	CE7(4-304)
JARIFK010000842.1_2	GH113(4-302)
JARIFK010000842.1_7	GH1(6-461)
JARIFK010000845.1_5	GH31(157-582)
JARIFK010000850.1_8	GH65(427-839)
JARIFK010000856.1_1	CE1(55-215)
JARIFK010000856.1_2	CE1(20-266)
JARIFK010000862.1_1	GT5(1-311)
JARIFK010000863.1_5	CE9(7-373)
JARIFK010000871.1_5	GT4(196-323)
JARIFK010000885.1_1	GH13_28(66-327)+CBM26(579-653)+CBM26(759-823)
JARIFK010000891.1_1	GT2(5-168)
JARIFK010000891.1_3	GT4(196-347)
JARIFK010000892.1_4	GT2(21-188)
JARIFK010000900.1_1	GH32(145-519)
JARIFK010000902.1_2	GT2(7-152)
JARIFK010000902.1_8	GH73(68-206)
JARIFK010000903.1_4	GH65(308-698)
JARIFK010000908.1_3	GH125(28-418)
JARIFK010000908.1_4	GH38(3-252)
JARIFK010000915.1_3	GH29(3-334)
JARIFK010000926.1_7	CE4(79-148)
JARIFK010000930.1_3	GT4(219-368)
JARIFK010000939.1_2	CE4(278-393)
JARIFK010000944.1_2	GH32(30-326)
JARIFK010000950.1_7	CE1(12-239)
JARIFK010000964.1_1	GT5(3-438)
JARIFK010000964.1_4	CBM48(24-99)+GH13_9(174-473)
JARIFK010000975.1_1	GT83(28-236)
JARIFK010000976.1_2	GT4(317-466)
JARIFK010000981.1_1	AA1(82-460)
JARIFK010000994.1_7	CE4(147-275)
JARIFK010001018.1_3	GH1(1-465)
JARIFK010001035.1_1	CBM48(23-101)+GH13_9(169-469)
JARIFK010001035.1_4	GT5(2-471)
JARIFK010001036.1_3	GH8(37-373)
JARIFK010001036.1_4	GT2(28-258)
JARIFK010001048.1_4	GT26(62-227)
JARIFK010001049.1_2	GH73(56-191)
JARIFK010001058.1_3	GH32(37-342)
JARIFK010001070.1_3	GH36(4-597)
JARIFK010001070.1_5	GH2(36-639)
JARIFK010001079.1_2	AA10(51-231)
JARIFK010001080.1_9	GH25(13-195)
JARIFK010001082.1_3	GH25(55-204)
JARIFK010001086.1_2	GH2(24-903)
JARIFK010001100.1_2	GT4(194-303)
JARIFK010001108.1_1	GT35(93-795)
JARIFK010001108.1_2	GT5(2-475)
JARIFK010001129.1_3	GH2(40-915)
JARIFK010001137.1_5	GT51(123-300)
JARIFK010001146.1_5	GH25(34-208)
JARIFK010001149.1_1	GH38(5-263)
JARIFK010001151.1_2	GT2(7-148)
JARIFK010001156.1_4	GH20(41-358)
JARIFK010001167.1_2	CBM13(317-414)+CBM13(421-559)+CBM13(627-729)
JARIFK010001169.1_7	GH25(92-276)
JARIFK010001175.1_1	CE1(200-344)
JARIFK010001180.1_3	GT51(102-273)
JARIFK010001185.1_1	GH1(3-311)
JARIFK010001186.1_3	GT2(5-117)
JARIFK010001194.1_6	GH170(2-264)
JARIFK010001213.1_5	GH1(3-471)
JARIFK010001247.1_3	CE4(156-266)
JARIFK010001252.1_1	GT51(84-255)
JARIFK010001253.1_2	GT2(9-171)
JARIFK010001258.1_1	GH42(2-204)
JARIFK010001261.1_3	GT4(199-302)
JARIFK010001261.1_4	GT2(10-146)
JARIFK010001261.1_5	GT4(1-98)
JARIFK010001261.1_7	GT4(191-321)
JARIFK010001268.1_7	GT51(1-97)
JARIFK010001282.1_3	GH2(28-624)
JARIFK010001288.1_1	GH13_39(234-540)
JARIFK010001290.1_3	GT8(15-260)
JARIFK010001300.1_1	GH2(32-512)
JARIFK010001317.1_3	GH1(1-469)
JARIFK010001319.1_1	GT4(2-103)
JARIFK010001321.1_5	CE9(4-199)
JARIFK010001327.1_5	GH1(2-475)
JARIFK010001351.1_1	GT4(901-1047)
JARIFK010001367.1_2	GH13_31(32-368)
JARIFK010001367.1_3	GH66(61-641)
JARIFK010001371.1_1	GH13_39(182-490)
JARIFK010001371.1_2	GT35(93-791)
JARIFK010001372.1_3	GH13_29(24-370)
JARIFK010001380.1_2	GT4(161-305)
JARIFK010001380.1_3	GT4(200-324)
JARIFK010001389.1_1	GH1(1-471)
JARIFK010001402.1_2	CE9(6-377)
JARIFK010001426.1_1	GH65(313-467)
JARIFK010001426.1_2	GH13_31(28-363)
JARIFK010001426.1_3	GH13_20(80-384)
JARIFK010001434.1_4	GH13_18(80-415)
JARIFK010001448.1_1	GT113(13-349)
JARIFK010001449.1_3	GT2(6-138)
JARIFK010001463.1_4	GH1(2-456)
JARIFK010001468.1_3	GH1(4-491)
JARIFK010001479.1_6	GH88(53-234)
JARIFK010001504.1_8	GH25(17-173)
JARIFK010001516.1_3	GH31(382-611)
JARIFK010001539.1_1	GH42(15-340)
JARIFK010001553.1_1	GH13_9(1-263)
JARIFK010001553.1_4	GT5(2-245)
JARIFK010001558.1_5	GH73(66-195)
JARIFK010001587.1_3	GH38(4-254)
JARIFK010001598.1_3	GT4(188-329)
JARIFK010001598.1_4	GT26(67-234)
JARIFK010001602.1_4	GH25(41-226)
JARIFK010001605.1_3	GT4(204-309)
JARIFK010001605.1_4	GT32(20-97)
JARIFK010001606.1_1	GH31(157-535)
JARIFK010001606.1_2	GH13_31(27-361)
JARIFK010001609.1_3	GH65(320-690)
JARIFK010001609.1_4	GH13_20(1-165)
JARIFK010001645.1_1	GH65(90-460)
JARIFK010001662.1_2	GH13_31(32-382)
JARIFK010001662.1_4	GH32(1-114)
JARIFK010001680.1_5	PL12_1(336-475)
JARIFK010001696.1_5	GH95(1-529)
JARIFK010001704.1_2	GH73(255-399)
JARIFK010001731.1_3	GT51(90-267)
JARIFK010001753.1_2	CBM67(182-316)+GH78(349-867)
JARIFK010001765.1_1	GT2(4-123)
JARIFK010001765.1_3	GT4(210-371)
JARIFK010001765.1_4	GT4(83-229)
JARIFK010001768.1_1	GT2(6-110)
JARIFK010001806.1_1	CE4(123-245)
JARIFK010001819.1_1	GH13_8(1-110)
JARIFK010001819.1_6	GT4(5-114)
JARIFK010001828.1_3	GH109(6-149)
JARIFK010001830.1_5	GT2(5-154)
JARIFK010001837.1_1	GH13_31(30-379)
JARIFK010001837.1_3	GH31(1-412)
JARIFK010001851.1_4	GT2(9-193)
JARIFK010001887.1_2	GH105(26-365)
JARIFK010001902.1_5	GH1(2-192)
JARIFK010001904.1_3	GT14(5-147)
JARIFK010001905.1_3	GH36(12-703)
JARIFK010001924.1_6	GH25(3-177)
JARIFK010001925.1_1	GH29(10-376)
JARIFK010001931.1_2	GT2(62-292)
JARIFK010001931.1_3	GH8(37-369)
JARIFK010001932.1_1	GH4(1-158)
JARIFK010001942.1_1	PL8(87-354)
JARIFK010001947.1_4	CE9(7-376)
JARIFK010001954.1_1	GT2(6-132)
JARIFK010001954.1_3	GT2(7-170)
JARIFK010001961.1_3	GH125(37-429)
JARIFK010001985.1_1	GH1(1-460)
JARIFK010001990.1_2	GH1(4-473)
JARIFK010001996.1_1	GT2(3-167)
JARIFK010002007.1_1	GT2(6-178)+GT8(293-525)
JARIFK010002012.1_2	GH13_30(33-401)
JARIFK010002025.1_2	GH38(1-203)
JARIFK010002043.1_2	GH73(48-186)
JARIFK010002077.1_2	GT2(8-138)
JARIFK010002077.1_3	GT32(21-96)
JARIFK010002089.1_2	CE1(10-258)
JARIFK010002095.1_3	GT2(69-239)
JARIFK010002174.1_2	GH2(24-624)
JARIFK010002189.1_4	GH1(4-383)
JARIFK010002196.1_1	AA1(69-455)
JARIFK010002200.1_1	GH63(8-516)
JARIFK010002224.1_1	GT51(78-257)
JARIFK010002231.1_2	GH13_5(31-369)
JARIFK010002236.1_1	GH68(266-740)
JARIFK010002245.1_3	GH32(40-238)
JARIFK010002282.1_2	GT51(81-260)
JARIFK010002300.1_1	GT8(3-248)
JARIFK010002300.1_2	GT8(2-249)
JARIFK010002311.1_3	GH136(2-415)
JARIFK010002332.1_2	GH154(22-370)
JARIFK010002340.1_3	GT28(189-286)
JARIFK010002360.1_2	GH105(48-363)
JARIFK010002364.1_2	GT2(8-156)
JARIFK010002372.1_2	GH25(43-219)
JARIFK010002374.1_1	CBM34(7-132)+GH13_20(182-338)
JARIFK010002374.1_2	GH13_31(27-377)
JARIFK010002375.1_1	GH20(495-815)
JARIFK010002378.1_3	GH3(75-298)
JARIFK010002387.1_1	GH109(12-160)
JARIFK010002389.1_1	GH1(2-487)
JARIFK010002416.1_1	GH25(39-204)
JARIFK010002418.1_1	GH13_31(1-309)
JARIFK010002443.1_1	AA4(25-234)
JARIFK010002470.1_1	GH1(2-290)
JARIFK010002485.1_3	GH136(39-402)
JARIFK010002490.1_1	GH77(13-429)
JARIFK010002498.1_1	GH31(233-673)
JARIFK010002508.1_1	GT2(3-109)
JARIFK010002523.1_1	AA4(11-284)
JARIFK010002537.1_1	CBM32(58-166)
JARIFK010002548.1_2	GH1(2-455)
JARIFK010002554.1_2	GT4(158-283)
JARIFK010002554.1_3	GT4(201-328)
JARIFK010002575.1_1	GT2(5-167)
JARIFK010002591.1_1	GT2(5-163)
JARIFK010002609.1_2	GH3(35-249)
JARIFK010002610.1_1	GT4(77-222)
JARIFK010002620.1_3	GT32(20-95)
JARIFK010002622.1_1	GH4(9-185)
JARIFK010002625.1_3	GH23(16-178)
JARIFK010002637.1_1	GH1(38-241)
JARIFK010002648.1_1	GH13_8(210-409)
JARIFK010002653.1_2	GH94(95-500)
JARIFK010002657.1_2	GT2(4-169)
JARIFK010002695.1_1	GH13_29(25-362)
JARIFK010002701.1_2	GH1(2-365)
JARIFK010002722.1_2	GH13_31(28-305)
JARIFK010002724.1_1	GH13_29(29-371)
JARIFK010002738.1_1	GT2(8-146)
JARIFK010002757.1_2	GH4(2-179)
JARIFK010002799.1_3	GH25(7-171)
JARIFK010002810.1_1	GT35(101-346)
JARIFK010002810.1_2	GT5(2-373)
JARIFK010002817.1_2	GT2(53-282)
JARIFK010002827.1_4	GH25(4-179)
JARIFK010002839.1_2	GH126(68-386)
JARIFK010002851.1_1	GH88(1-179)
JARIFK010002851.1_2	GH35(10-328)
JARIFK010002852.1_1	GH32(5-251)
JARIFK010002862.1_1	CE9(1-187)
JARIFK010002875.1_2	GH1(2-461)
JARIFK010002876.1_1	PL8(84-339)
JARIFK010002912.1_2	GT2(9-171)
JARIFK010002916.1_1	GH3(130-363)
JARIFK010002937.1_3	GH170(1-354)
JARIFK010003001.1_3	GH4(5-185)
JARIFK010003006.1_4	GH23(36-149)
JARIFK010003008.1_1	GH2(2-349)
JARIFK010003014.1_2	CE1(10-157)
JARIFK010003028.1_1	GH1(3-256)
JARIFK010003028.1_2	GH1(2-411)
JARIFK010003030.1_1	GT2(6-162)
JARIFK010003044.1_2	CE1(10-263)
JARIFK010003049.1_2	GH109(1-150)
JARIFK010003069.1_1	GT2(49-279)
JARIFK010003142.1_1	GT2(82-313)
JARIFK010003155.1_1	GT4(26-165)
JARIFK010003169.1_2	GT4(215-362)
JARIFK010003200.1_1	CE20(11-268)
JARIFK010003206.1_1	GH13_31(30-376)
JARIFK010003212.1_1	GT2(13-161)
JARIFK010003255.1_1	GH73(198-338)
JARIFK010003333.1_2	GT8(4-246)
JARIFK010003357.1_3	GT2(6-116)
JARIFK010003418.1_3	GH25(36-218)
JARIFK010003439.1_3	GH23(115-261)
JARIFK010003477.1_2	GH109(3-198)
JARIFK010003482.1_3	GT2(9-175)
JARIFK010003500.1_1	GH13_14(2-216)
JARIFK010003527.1_1	GH1(2-232)
JARIFK010003528.1_3	GT2(8-146)
JARIFK010003551.1_1	GH1(1-229)
JARIFK010003572.1_3	GH25(1-181)
JARIFK010003588.1_1	GT51(115-282)
JARIFK010003589.1_1	GH63(7-486)
JARIFK010003601.1_2	GH13_18(36-301)
JARIFK010003622.1_3	GH65(1-143)
JARIFK010003658.1_1	GH73(191-329)
JARIFK010003662.1_1	GH154(1-272)
JARIFK010003665.1_1	GT9(52-290)
JARIFK010003693.1_1	GH3(114-237)
JARIFK010003698.1_1	GT35(2-544)
JARIFK010003768.1_1	GT2(5-138)
JARIFK010003783.1_1	GT4(202-356)
JARIFK010003817.1_2	GT2(6-137)
JARIFK010003844.1_1	GH1(1-398)
JARIFK010003885.1_1	GH31(208-562)
JARIFK010003900.1_2	GH65(1-276)
JARIFK010003924.1_1	GH32(41-343)
JARIFK010003944.1_1	GH3(2-138)
JARIFK010003944.1_2	GT2(6-142)
JARIFK010003956.1_1	GT2(7-127)
JARIFK010003975.1_1	GH3(121-324)
JARIFK010003979.1_1	GH2(40-541)
JARIFK010004006.1_2	AA10(27-190)
JARIFK010004009.1_1	GT2(1-101)
JARIFK010004014.1_1	GT51(89-202)
JARIFK010004055.1_1	CBM48(8-96)+GH13_11(171-511)
JARIFK010004108.1_1	GH13_39(37-338)
JARIFK010004118.1_1	GH65(1-200)
JARIFK010004129.1_1	GH25(7-177)
JARIFK010004145.1_2	GH1(7-335)
JARIFK010004172.1_1	GH36(2-508)
JARIFK010004199.1_2	GH91(1-262)
JARIFK010004241.1_2	GH35(10-258)
JARIFK010004252.1_2	GH1(3-455)
JARIFK010004289.1_2	GT51(122-212)
JARIFK010004311.1_1	GH13_18(36-372)
JARIFK010004325.1_1	GH154(16-356)
JARIFK010004351.1_1	GH1(2-204)
JARIFK010004351.1_2	GH1(7-301)
JARIFK010004456.1_1	PL9_2(30-383)
JARIFK010004467.1_1	GH73(158-293)
JARIFK010004468.1_1	CBM34(6-109)
JARIFK010004497.1_1	GH13_9(39-339)
JARIFK010004500.1_1	GT51(89-274)
JARIFK010004558.1_2	GH29(6-249)
JARIFK010004566.1_1	AA1(7-229)
JARIFK010004581.1_2	GT111(6-224)
JARIFK010004619.1_1	GH25(33-216)
JARIFK010004690.1_1	GH3(6-108)
JARIFK010004723.1_1	GH31(175-415)
JARIFK010004749.1_2	GH36(5-275)
JARIFK010004808.1_1	GH136(2-214)
JARIFK010004832.1_1	GT32(18-96)
JARIFK010004835.1_1	AA7(34-301)
JARIFK010004846.1_1	GH4(8-184)
JARIFK010004873.1_1	GT2(56-278)
JARIFK010004894.1_1	GH13_18(29-356)
JARIFK010004941.1_1	GT51(55-212)
JARIFK010005023.1_1	GH36(8-448)
JARIFK010005123.1_1	GT35(1-347)
JARIFK010005130.1_1	GH3(75-201)
JARIFK010005162.1_1	GH1(1-277)
JARIFK010005171.1_1	PL8(18-268)
JARIFK010005255.1_1	CE9(9-378)
JARIFK010005258.1_1	GT28(185-341)
JARIFK010005268.1_1	GH92(14-435)
JARIFK010005306.1_1	GH13_31(3-126)
JARIFK010005393.1_1	CE4(211-354)
JARIFK010005399.1_1	GT2(138-247)
JARIFK010005408.1_1	GH13_9(106-406)
JARIFK010005418.1_1	GH123(12-393)
JARIFK010005434.1_1	GT56(1-330)
JARIFK010005455.1_1	GT35(74-406)
JARIFK010005509.1_1	GT83(1-213)
JARIFK010005523.1_1	GH13_9(3-178)
JARIFK010005579.1_1	GH77(2-358)
JARIFK010005582.1_1	GH73(16-157)
JARIFK010005594.1_1	GH109(3-153)
JARIFK010005599.1_1	GT2(16-122)
JARIFK010005609.1_2	GT30(1-76)
JARIFK010005621.1_2	GH154(5-320)
JARIFK010005638.1_1	GT8(3-258)
JARIFK010005677.1_1	GH101(1-406)
JARIFK010005696.1_2	GT9(76-291)
JARIFK010005709.1_1	GT2(2-81)
JARIFK010005736.1_1	GH13_31(28-374)
JARIFK010005752.1_1	CBM32(19-144)
JARIFK010005753.1_2	GH13_29(1-138)
JARIFK010005768.1_1	GH1(5-385)
JARIFK010005797.1_1	GH13_20(107-383)
JARIFK010005800.1_2	GH105(60-323)
JARIFK010005858.1_1	GT92(46-278)
JARIFK010005885.1_2	GT51(63-240)
JARIFK010005908.1_2	GT2(68-197)
JARIFK010005973.1_1	CE9(6-189)
JARIFK010006058.1_2	GH73(68-157)
JARIFK010006104.1_2	GH1(2-324)
JARIFK010006126.1_2	GT4(183-316)
JARIFK010006137.1_2	GT113(8-225)
JARIFK010006153.1_1	GT35(3-367)
JARIFK010006277.1_2	GT2(3-110)
JARIFK010006287.1_1	CE1(178-318)
JARIFK010006357.1_1	CE1(10-240)
JARIFK010006389.1_1	GH3(3-198)
JARIFK010006411.1_1	GT51(228-307)
JARIFK010006429.1_1	GH28(6-346)
JARIFK010006444.1_1	GH19(1-124)
JARIFK010006572.1_2	GH25(7-165)
JARIFK010006579.1_1	GH2(23-347)
JARIFK010006709.1_2	GT2(22-160)
JARIFK010006729.1_1	GH13_31(8-343)
JARIFK010006739.1_1	GH3(11-109)
JARIFK010006760.1_1	GH38(1-207)
JARIFK010006808.1_1	GH2(2-332)
JARIFK010006893.1_1	GH1(2-326)
JARIFK010006898.1_2	CBM34(5-115)
JARIFK010006947.1_2	GH31(4-173)
JARIFK010006981.1_1	GT2(7-109)
JARIFK010007051.1_2	GH73(73-217)
JARIFK010007054.1_1	GH1(2-173)
JARIFK010007085.1_2	GT28(9-144)
JARIFK010007106.1_1	CE1(23-182)
JARIFK010007136.1_1	CBM32(25-150)
JARIFK010007318.1_1	GT51(88-263)
JARIFK010007376.1_1	GH73(8-149)
JARIFK010007379.1_1	GT4(211-314)
JARIFK010007425.1_2	GT56(1-264)
JARIFK010007443.1_1	GH125(2-310)
JARIFK010007486.1_2	GT8(3-175)
JARIFK010007509.1_1	AA10(31-194)
JARIFK010007573.1_1	GH125(1-312)
JARIFK010007620.1_1	GH1(5-277)
JARIFK010007665.1_1	GH1(10-277)
JARIFK010007666.1_1	GT2(4-167)
JARIFK010007691.1_1	GH78(1-284)
JARIFK010007744.1_1	GH25(69-272)
JARIFK010007747.1_2	GT26(3-165)
JARIFK010007842.1_1	GH1(2-284)
JARIFK010007902.1_2	GH32(26-185)
JARIFK010007932.1_1	CE19(18-181)
JARIFK010007985.1_1	GH32(41-304)
JARIFK010008076.1_1	GT30(33-211)
JARIFK010008155.1_1	GH53(2-173)
JARIFK010008279.1_1	GH8(1-293)
JARIFK010008287.1_1	GT4(75-184)
JARIFK010008301.1_2	GH13_18(4-146)
JARIFK010008309.1_2	GH5(55-209)
JARIFK010008357.1_2	GT2(6-134)
JARIFK010008363.1_1	GT51(90-254)
JARIFK010008376.1_1	GH73(3-137)
JARIFK010008437.1_1	GH65(3-253)
JARIFK010008496.1_2	GT26(62-211)
JARIFK010008507.1_2	GT2(6-76)
JARIFK010008578.1_1	GT4(5-95)
JARIFK010008622.1_1	CE9(24-286)
JARIFK010008641.1_1	GT4(1-129)
JARIFK010008786.1_1	CBM34(4-118)+GH13_20(167-275)
JARIFK010008803.1_1	CBM48(124-206)
JARIFK010008815.1_1	GH88(2-258)
JARIFK010008868.1_1	GT51(84-269)
JARIFK010008899.1_1	GH73(28-167)
JARIFK010008984.1_1	GH1(7-182)
JARIFK010008985.1_1	GT83(1-283)
JARIFK010009083.1_2	GT2(10-83)
JARIFK010009197.1_1	GH102(171-278)
JARIFK010009217.1_1	GT51(1-67)
JARIFK010009240.1_1	GH23(92-236)
JARIFK010009277.1_1	GT2(9-96)
JARIFK010009316.1_1	CE4(1-106)
JARIFK010009317.1_1	GT28(1-87)
JARIFK010009327.1_2	GT28(1-128)
JARIFK010009374.1_1	GT4(3-109)
JARIFK010009376.1_1	GT51(63-231)
JARIFK010009513.1_1	GH73(4-142)
JARIFK010009536.1_1	PL22(76-246)
JARIFK010009547.1_1	GT2(10-136)
JARIFK010009568.1_1	GH28(23-267)
JARIFK010009583.1_1	GH113(15-253)
JARIFK010009715.1_1	GH65(30-265)
JARIFK010009726.1_1	CBM48(25-103)
JARIFK010009788.1_1	GH1(14-263)
JARIFK010009810.1_1	GH13_20(12-203)
JARIFK010009813.1_1	GH25(8-187)
JARIFK010009858.1_1	GH3(151-231)
JARIFK010009861.1_2	GH25(7-97)
JARIFK010009897.1_1	GH32(2-158)
JARIFK010009909.1_1	GH3(29-246)
JARIFK010009981.1_1	GH13_5(1-160)
JARIFK010010054.1_1	GH18(1-259)
JARIFK010010167.1_1	GH1(1-227)
JARIFK010010184.1_1	GT9(70-209)
JARIFK010010196.1_1	CBM67(97-256)
JARIFK010010213.1_1	GT4(129-240)
JARIFK010010233.1_1	GH8(2-214)
JARIFK010010356.1_1	GT4(11-103)
JARIFK010010457.1_1	GH31(2-234)
JARIFK010010493.1_1	GH77(9-248)
JARIFK010010531.1_1	GH38(1-246)
JARIFK010010639.1_1	GH13_31(16-230)
JARIFK010010670.1_1	CBM48(3-72)
JARIFK010010694.1_1	GH13_29(1-231)
JARIFK010010718.1_1	CBM67(3-150)
JARIFK010010725.1_1	GH153(102-245)
JARIFK010010798.1_2	GH25(4-133)
JARIFK010010815.1_1	GH73(38-175)
JARIFK010010838.1_1	GH77(5-227)
JARIFK010010947.1_1	CBM34(6-127)
JARIFK010011247.1_1	GT2(5-178)
JARIFK010011287.1_1	GH8(9-121)
JARIFK010011308.1_1	GH18(11-171)
JARIFK010011355.1_1	GT20(2-199)
JARIFK010011398.1_1	GH3(4-164)
JARIFK010011534.1_1	GH25(69-167)
JARIFK010011587.1_1	GH1(1-200)
JARIFK010011668.1_1	GT2(9-130)
JARIFK010011731.1_1	GT4(141-227)
JARIFK010011751.1_1	GH13_11(2-196)
JARIFK010011821.1_1	GH43_10(1-128)
JARIFK010011862.1_1	GH13_19(1-226)
JARIFK010011882.1_1	CE9(6-225)
JARIFK010012002.1_1	AA10(29-173)
JARIFK010012030.1_1	GH13_18(1-222)
JARIFK010012041.1_1	GT56(12-223)
JARIFK010012189.1_1	GT113(1-201)
JARIFK010012271.1_1	GH3(56-163)
JARIFK010012542.1_1	GT2(2-128)
JARIFK010012565.1_1	CE7(6-214)
JARIFK010012591.1_1	GH170(1-143)
JARIFK010012609.1_1	GH103(64-210)
JARIFK010012864.1_1	GT26(48-180)
JARIFK010012984.1_1	GT2(3-92)
JARIFK010013120.1_1	GH32(2-163)
JARIFK010013144.1_1	GT4(36-173)
JARIFK010013183.1_1	GH13_29(1-207)
JARIFK010013233.1_1	GT2(4-120)
JARIFK010013277.1_1	GH5_13(4-125)
JARIFK010013295.1_1	GT20(2-206)
JARIFK010013345.1_1	GH65(1-205)
JARIFK010013495.1_1	CE9(2-166)
JARIFK010013804.1_1	GH47(13-197)
JARIFK010013853.1_1	CE1(4-186)
JARIFK010013962.1_1	GT113(11-182)
JARIFK010014033.1_1	GT2(1-141)
JARIFK010014037.1_1	GH18(2-168)
JARIFK010014045.1_1	GH13_19(1-199)
JARIFK010014185.1_1	CE1(2-149)
JARIFK010014278.1_1	CE9(2-140)
JARIFK010014309.1_1	GH31(5-178)
JARIFK010014322.1_1	GT9(11-145)
JARIFK010014368.1_1	GH53(22-178)
JARIFK010014396.1_1	GH65(1-189)
JARIFK010014453.1_1	GT14(2-140)
JARIFK010014534.1_1	GH13_31(1-192)
JARIFK010014562.1_1	GH1(13-193)
JARIFK010014669.1_1	GT51(1-140)
JARIFK010014915.1_1	GH25(1-144)
JARIFK010014959.1_1	GH8(24-188)
JARIFK010015061.1_1	GT52(28-184)
JARIFK010015442.1_1	GT21(65-184)
JARIFK010015467.1_1	GH13_20(1-168)
JARIFK010015488.1_1	GT32(20-97)
JARIFK010015717.1_1	CBM48(99-167)
JARIFK010015722.1_1	GT9(16-169)
JARIFK010015743.1_1	GH38(1-165)
JARIFK010015881.1_1	GT5(1-169)
JARIFK010015918.1_1	GH73(61-179)
JARIFK010015981.1_1	GH18(18-157)
JARIFK010016033.1_2	GT2(4-108)
JARIFK010016167.1_1	PL9(9-164)
JARIFK010016299.1_1	GH73(54-146)
JARIFK010016448.1_1	GH1(1-166)
JARIFK010016477.1_1	GT21(1-113)
JARIFK010016569.1_1	CE1(1-171)
JARIFK010016757.1_1	GH170(1-155)
JARIFK010016849.1_1	GT9(2-173)
JARIFK010016891.1_2	GT4(1-71)
JARIFK010016917.1_1	GT4(7-160)
JARIFK010016966.1_1	GH23(14-135)
JARIFK010017080.1_1	GH170(1-148)
JARIFK010017118.1_1	GH23(5-122)
JARIFK010017223.1_2	GT2(18-131)
JARIFK010017289.1_1	CE4(54-171)
JARIFK010017427.1_1	CE1(2-169)
JARIFK010017454.1_1	GH3(1-104)
JARIFK010017484.1_1	GT4(20-165)
JARIFK010017522.1_1	CE1(2-129)
JARIFK010017530.1_1	GT19(1-168)
JARIFK010017542.1_1	GT51(1-117)

## Sheet: Table S3c_77SB
Supplementary Table S3с. CAZymes encoded in metagenome of shubat 77SB
Gene ID	HMMER
JARIFU010000001.1_36	GH42(25-396)
JARIFU010000001.1_61	CE1(192-425)
JARIFU010000002.1_110	GH23(118-259)
JARIFU010000002.1_183	AA7(75-264)
JARIFU010000002.1_185	GH13_33(86-406)
JARIFU010000003.1_12	GT28(207-413)
JARIFU010000003.1_156	GH3(125-347)
JARIFU010000004.1_5	GH24(9-146)
JARIFU010000005.1_153	CE9(24-363)
JARIFU010000005.1_169	GT51(92-269)
JARIFU010000005.1_19	GT4(188-330)
JARIFU010000005.1_31	GT4(172-330)
JARIFU010000005.1_81	GT2(821-941)
JARIFU010000006.1_154	GT51(78-257)
JARIFU010000007.1_125	GT9(98-290)
JARIFU010000007.1_126	GT4(176-323)
JARIFU010000007.1_130	GT19(11-363)
JARIFU010000007.1_146	GT2(10-175)
JARIFU010000007.1_154	GT4(282-436)
JARIFU010000007.1_79	GT83(13-372)
JARIFU010000007.1_80	GT2(19-159)
JARIFU010000008.1_50	CE1(28-282)
JARIFU010000008.1_94	GH109(3-131)
JARIFU010000009.1_101	GH51(47-544)
JARIFU010000009.1_30	GH32(113-489)
JARIFU010000010.1_34	GH109(16-173)
JARIFU010000010.1_59	GH31(196-624)
JARIFU010000010.1_62	GH13_31(46-412)
JARIFU010000010.1_65	GH49(75-661)
JARIFU010000010.1_73	GT2(34-199)
JARIFU010000010.1_76	GT51(77-267)
JARIFU010000011.1_109	GH23(519-650)
JARIFU010000011.1_44	GH103(37-330)
JARIFU010000011.1_69	GT30(290-466)
JARIFU010000012.1_145	GH3(76-303)
JARIFU010000012.1_21	GH77(189-706)
JARIFU010000012.1_24	GH13_11(230-596)
JARIFU010000012.1_79	GH25(41-230)
JARIFU010000013.1_2	GH13(53-398)
JARIFU010000013.1_46	CBM48(3-92)+GH13_11(172-525)
JARIFU010000013.1_62	CBM48(165-239)+GH13_9(302-602)
JARIFU010000014.1_3	GT21(46-276)
JARIFU010000015.1_33	GH144(65-491)
JARIFU010000015.1_69	GT2(20-176)
JARIFU010000015.1_70	GT83(12-504)
JARIFU010000015.1_84	GT4(219-382)
JARIFU010000016.1_10	GH25(243-428)+CBM13(481-615)+CBM13(611-746)+CBM13(761-852)
JARIFU010000016.1_11	GT2(11-162)
JARIFU010000016.1_19	GT4(384-529)
JARIFU010000016.1_20	GT2(18-156)
JARIFU010000016.1_23	GT2(7-117)
JARIFU010000016.1_62	GH33(323-742)
JARIFU010000016.1_67	CE9(25-410)
JARIFU010000016.1_69	GH26(23-338)+CBM23(519-696)+CBM23(718-887)
JARIFU010000016.1_7	GH13_32(81-358)+CBM41(755-865)+GH13_14(1139-1466)
JARIFU010000017.1_63	GH25(56-205)
JARIFU010000018.1_13	GT5(88-407)
JARIFU010000018.1_54	GT4(226-379)
JARIFU010000019.1_30	GH23(84-203)
JARIFU010000019.1_38	GH23(70-188)
JARIFU010000019.1_74	AA3(6-542)
JARIFU010000019.1_80	AA4(5-251)
JARIFU010000020.1_47	GH13_31(28-378)
JARIFU010000020.1_58	GH38(3-276)
JARIFU010000021.1_95	GH146(189-687)
JARIFU010000022.1_13	GH25(232-408)
JARIFU010000022.1_78	GH1(4-457)
JARIFU010000023.1_116	GT4(199-343)
JARIFU010000023.1_117	GT4(161-304)
JARIFU010000023.1_53	GH73(66-205)
JARIFU010000023.1_90	GH25(58-207)
JARIFU010000023.1_99	GT2(5-175)
JARIFU010000024.1_53	GT51(76-255)
JARIFU010000024.1_65	GH25(7-172)
JARIFU010000025.1_17	GH25(60-225)
JARIFU010000025.1_35	GH73(72-207)
JARIFU010000026.1_61	GT26(62-227)
JARIFU010000026.1_65	CE9(7-371)
JARIFU010000026.1_72	GH25(7-171)
JARIFU010000027.1_67	GT2(47-208)+GT2(140-340)
JARIFU010000028.1_76	GT35(100-815)
JARIFU010000029.1_19	GT2(55-289)
JARIFU010000029.1_61	GT28(189-350)
JARIFU010000030.1_72	GH73(248-387)
JARIFU010000032.1_35	GH19(38-174)
JARIFU010000033.1_41	GH30_3(196-524)
JARIFU010000033.1_43	GH13_18(35-379)
JARIFU010000036.1_61	GT51(75-253)
JARIFU010000036.1_80	GH25(48-233)
JARIFU010000038.1_1	GT2(40-271)
JARIFU010000039.1_58	GT28(193-355)
JARIFU010000039.1_78	GT2(5-154)
JARIFU010000042.1_62	GT2(65-236)
JARIFU010000042.1_7	GT2(7-176)
JARIFU010000043.1_18	GT2(29-153)
JARIFU010000043.1_32	GT20(2-443)
JARIFU010000043.1_66	GT2(47-226)
JARIFU010000045.1_21	GH19(36-142)
JARIFU010000045.1_48	CE1(23-278)
JARIFU010000045.1_60	GT19(7-356)
JARIFU010000045.1_85	GT2(421-649)
JARIFU010000046.1_1	GH127(3-542)
JARIFU010000046.1_23	GH25(44-221)
JARIFU010000046.1_3	GH146(14-550)
JARIFU010000046.1_51	CE4(135-246)
JARIFU010000046.1_64	GH36(11-712)
JARIFU010000047.1_33	GH25(30-195)
JARIFU010000047.1_36	GT2(6-133)
JARIFU010000047.1_45	GT51(78-255)
JARIFU010000047.1_63	GH65(318-688)
JARIFU010000048.1_65	GH50(75-715)
JARIFU010000050.1_3	GT4(331-478)
JARIFU010000050.1_4	GT4(327-470)
JARIFU010000051.1_18	PL27(57-683)
JARIFU010000051.1_50	GT2(47-153)
JARIFU010000051.1_52	GH3(52-257)
JARIFU010000051.1_53	GH3(25-230)
JARIFU010000052.1_23	GH3(59-277)
JARIFU010000052.1_38	GH23(494-618)
JARIFU010000053.1_12	GH73(251-381)
JARIFU010000053.1_19	GT4(174-323)
JARIFU010000053.1_21	CE1(12-265)
JARIFU010000053.1_64	GT2(68-239)
JARIFU010000055.1_21	GH13_29(24-370)
JARIFU010000055.1_34	GH170(6-359)
JARIFU010000056.1_24	AA3(13-516)
JARIFU010000056.1_46	GT84(1312-1525)+GH94(1765-2845)
JARIFU010000057.1_35	CE2(139-297)
JARIFU010000057.1_59	GH78(8-392)
JARIFU010000057.1_62	GH78(71-524)
JARIFU010000058.1_10	GT28(185-344)
JARIFU010000058.1_4	CE11(4-275)
JARIFU010000058.1_59	GT2(86-342)
JARIFU010000058.1_65	PL5_1(27-341)
JARIFU010000059.1_1	GT83(4-372)
JARIFU010000059.1_2	GT2(16-168)
JARIFU010000059.1_54	AA3_2(7-532)
JARIFU010000060.1_22	GH1(3-487)
JARIFU010000060.1_61	GH13_39(182-482)
JARIFU010000060.1_62	GT35(92-793)
JARIFU010000060.1_63	GT5(2-472)
JARIFU010000060.1_66	CBM48(23-101)+GH13_9(169-469)
JARIFU010000063.1_54	GT26(60-226)
JARIFU010000063.1_56	CE9(6-372)
JARIFU010000065.1_21	CE9(8-378)
JARIFU010000065.1_22	GH31(384-612)
JARIFU010000065.1_43	GT2(8-140)
JARIFU010000066.1_31	GH37(108-588)
JARIFU010000068.1_30	GH3(109-338)
JARIFU010000068.1_59	GH39(126-264)
JARIFU010000070.1_14	GH1(6-474)
JARIFU010000073.1_30	GH127(15-573)
JARIFU010000074.1_9	GH32(37-338)
JARIFU010000075.1_11	GT4(195-343)
JARIFU010000075.1_14	GH13_29(25-371)
JARIFU010000077.1_43	GT28(188-347)
JARIFU010000080.1_48	GH170(6-360)
JARIFU010000085.1_18	GT2(5-160)
JARIFU010000085.1_20	GT2(45-271)
JARIFU010000089.1_2	AA6(6-194)
JARIFU010000089.1_38	GH5_48(39-353)
JARIFU010000091.1_10	GH92(340-874)
JARIFU010000091.1_11	GH76(27-337)
JARIFU010000091.1_2	GH38(258-515)
JARIFU010000091.1_22	GH13_31(2-313)
JARIFU010000091.1_35	GH130(20-318)
JARIFU010000092.1_24	GH170(1-341)
JARIFU010000093.1_40	GH115(15-452)
JARIFU010000098.1_30	GH3(115-342)
JARIFU010000099.1_13	GH20(180-525)
JARIFU010000099.1_39	GH23(469-613)
JARIFU010000099.1_9	GT112(40-420)
JARIFU010000103.1_23	GH73(72-210)
JARIFU010000103.1_25	GT32(19-97)
JARIFU010000103.1_31	GT4(189-329)
JARIFU010000103.1_32	GT26(58-225)
JARIFU010000103.1_42	GH32(24-321)
JARIFU010000104.1_24	GT2(9-121)
JARIFU010000104.1_46	GH65(38-407)
JARIFU010000105.1_6	GT4(161-303)
JARIFU010000105.1_7	GT4(201-345)
JARIFU010000106.1_14	GH13_31(28-378)
JARIFU010000106.1_30	GH2(7-586)
JARIFU010000106.1_44	GH51(2-436)
JARIFU010000108.1_1	GH1(2-318)
JARIFU010000108.1_12	GH170(5-361)
JARIFU010000108.1_17	CE1(13-255)
JARIFU010000108.1_29	GH65(316-705)
JARIFU010000108.1_4	GH1(8-482)
JARIFU010000108.1_7	GH38(5-262)
JARIFU010000109.1_22	GH73(51-188)
JARIFU010000109.1_23	GH73(48-186)
JARIFU010000111.1_39	GT112(30-417)
JARIFU010000113.1_26	CBM48(27-118)+GH13_11(198-547)
JARIFU010000113.1_28	GH13_26(25-382)
JARIFU010000113.1_29	GH77(158-680)
JARIFU010000113.1_30	GH13_10(124-423)
JARIFU010000113.1_31	GT5(45-509)
JARIFU010000115.1_20	GT39(45-343)
JARIFU010000115.1_8	GH13_30(33-403)
JARIFU010000118.1_10	GH13_31(30-379)
JARIFU010000121.1_6	CE1(165-340)
JARIFU010000122.1_42	GH25(48-233)
JARIFU010000123.1_2	GT51(117-290)
JARIFU010000123.1_4	GT4(216-370)
JARIFU010000125.1_13	GH1(8-482)
JARIFU010000127.1_6	GH1(1-438)
JARIFU010000128.1_19	GT4(189-343)
JARIFU010000128.1_35	GH24(91-202)
JARIFU010000128.1_5	CBM47(310-422)
JARIFU010000130.1_14	GT4(193-345)
JARIFU010000130.1_15	GT9(76-312)
JARIFU010000130.1_16	GT9(70-319)
JARIFU010000132.1_5	GH25(35-209)
JARIFU010000132.1_7	GH25(395-567)
JARIFU010000136.1_9	GT4(206-348)
JARIFU010000137.1_15	GH8(47-385)
JARIFU010000137.1_17	GT2(163-332)
JARIFU010000144.1_26	GH73(69-194)
JARIFU010000145.1_3	GH126(72-391)
JARIFU010000149.1_13	GT51(55-231)
JARIFU010000149.1_36	GT51(55-218)
JARIFU010000151.1_20	GH31(161-587)
JARIFU010000151.1_23	GH13_31(27-379)
JARIFU010000151.1_24	GH13(19-315)
JARIFU010000151.1_30	GH65(322-693)
JARIFU010000151.1_31	GH85(2-147)+CBM32(475-600)
JARIFU010000151.1_32	GH85(109-290)
JARIFU010000152.1_1	CBM48(130-215)+GH13_9(287-587)
JARIFU010000152.1_2	GH13_16(39-394)
JARIFU010000152.1_3	GH13_3(238-459)
JARIFU010000156.1_10	GT2(4-159)
JARIFU010000156.1_12	GT4(180-321)
JARIFU010000156.1_8	CE4(89-293)
JARIFU010000156.1_9	GT2(45-159)
JARIFU010000160.1_12	GH65(427-836)
JARIFU010000160.1_16	GH13_39(188-496)
JARIFU010000160.1_17	GT35(95-794)
JARIFU010000160.1_18	GT5(3-476)
JARIFU010000160.1_21	CBM48(27-106)+GH13_9(174-473)
JARIFU010000162.1_17	AA1(59-453)
JARIFU010000162.1_19	GH23(276-427)
JARIFU010000165.1_17	GT2(29-153)
JARIFU010000165.1_30	GT20(2-443)
JARIFU010000169.1_32	GT51(61-226)
JARIFU010000175.1_18	GT84(1316-1530)+GH94(1767-2848)
JARIFU010000180.1_15	GH103(44-329)
JARIFU010000180.1_21	GH103(66-361)
JARIFU010000181.1_35	AA4(12-229)
JARIFU010000184.1_7	GH109(2-152)
JARIFU010000186.1_8	GT4(196-326)
JARIFU010000190.1_29	GT4(177-325)
JARIFU010000192.1_29	GH13_18(13-263)
JARIFU010000192.1_31	GH36(14-714)
JARIFU010000193.1_21	GT51(166-334)
JARIFU010000194.1_30	GH73(288-428)
JARIFU010000197.1_20	GT2(7-131)
JARIFU010000197.1_24	GH1(6-476)
JARIFU010000197.1_25	GH1(7-476)
JARIFU010000200.1_12	CE9(87-431)
JARIFU010000200.1_22	GH1(1-469)
JARIFU010000200.1_9	GH20(135-449)
JARIFU010000201.1_11	GH13_31(27-374)
JARIFU010000201.1_12	CBM34(7-125)+GH13_20(174-477)
JARIFU010000201.1_13	GH65(320-689)
JARIFU010000202.1_16	AA4(46-234)
JARIFU010000206.1_22	GT2(5-134)
JARIFU010000207.1_16	GH65(427-838)
JARIFU010000216.1_2	GH25(34-219)
JARIFU010000216.1_26	GH170(1-345)
JARIFU010000218.1_3	GT20(2-265)+GT20(314-519)
JARIFU010000218.1_4	GH13_31(46-412)
JARIFU010000218.1_9	GH36(37-690)
JARIFU010000220.1_16	GT4(325-470)
JARIFU010000225.1_19	GH94(737-1228)
JARIFU010000225.1_20	GH3(75-298)
JARIFU010000228.1_16	GH25(39-204)
JARIFU010000231.1_21	GT35(99-813)
JARIFU010000231.1_4	GT2(248-430)
JARIFU010000232.1_14	GH2(22-625)
JARIFU010000233.1_2	GH78(70-523)
JARIFU010000234.1_18	GT104(4-375)
JARIFU010000247.1_4	CE14(27-146)
JARIFU010000255.1_15	GH31(230-671)
JARIFU010000255.1_18	GH65(306-670)
JARIFU010000255.1_21	GH1(9-483)
JARIFU010000256.1_11	GT2(6-131)
JARIFU010000258.1_17	GT113(17-324)
JARIFU010000258.1_5	CE9(15-381)
JARIFU010000261.1_8	GT51(70-245)
JARIFU010000262.1_2	GH43_26(4-310)
JARIFU010000265.1_15	GH102(123-275)
JARIFU010000266.1_22	GH31(266-706)
JARIFU010000270.1_25	GH32(14-326)
JARIFU010000273.1_12	GH4(8-184)
JARIFU010000273.1_4	CE1(55-300)
JARIFU010000273.1_6	GH170(13-353)
JARIFU010000283.1_5	GH23(64-175)
JARIFU010000290.1_2	CE4(119-246)
JARIFU010000292.1_2	GT2(4-166)
JARIFU010000297.1_2	GT4(197-346)
JARIFU010000297.1_3	GT4(160-302)
JARIFU010000298.1_15	GH65(323-693)
JARIFU010000299.1_4	GT4(191-342)
JARIFU010000307.1_11	GT8(2-248)
JARIFU010000307.1_12	GT8(3-248)
JARIFU010000307.1_13	GT8(3-246)
JARIFU010000309.1_14	GT30(34-213)
JARIFU010000309.1_4	GT4(195-336)
JARIFU010000312.1_1	GH3(130-363)
JARIFU010000312.1_2	GH30_3(89-525)
JARIFU010000312.1_5	GH1(3-474)
JARIFU010000316.1_7	CE4(82-186)
JARIFU010000318.1_13	GH13_29(25-371)
JARIFU010000319.1_6	GH2(28-624)
JARIFU010000319.1_9	GH42(13-386)
JARIFU010000326.1_5	GH13_3(284-501)
JARIFU010000329.1_2	GT4(173-310)
JARIFU010000329.1_3	GT4(189-329)
JARIFU010000331.1_3	GT2(13-177)
JARIFU010000333.1_13	AA4(9-278)
JARIFU010000336.1_11	GT4(328-442)
JARIFU010000338.1_16	AA1(73-459)
JARIFU010000339.1_2	GH36(12-700)
JARIFU010000339.1_4	GH32(37-339)
JARIFU010000339.1_6	GH13_31(30-378)
JARIFU010000339.1_9	GH13_31(28-379)
JARIFU010000359.1_3	GT4(323-469)
JARIFU010000359.1_4	GT4(321-469)
JARIFU010000364.1_1	GH51(16-293)
JARIFU010000367.1_5	AA1(71-458)
JARIFU010000369.1_5	GH95(7-595)
JARIFU010000369.1_8	GH2(24-903)
JARIFU010000370.1_7	GT51(88-267)
JARIFU010000374.1_11	GT2(96-353)
JARIFU010000374.1_3	PL5(26-347)
JARIFU010000380.1_9	GH3(95-315)
JARIFU010000382.1_14	GH170(3-360)
JARIFU010000382.1_5	CBM34(6-127)+GH13_20(176-474)
JARIFU010000389.1_6	GH32(54-365)
JARIFU010000392.1_8	GH13_31(28-380)
JARIFU010000397.1_9	GT4(329-479)
JARIFU010000399.1_4	CE1(296-508)
JARIFU010000409.1_1	GT4(199-345)
JARIFU010000409.1_2	GT4(163-307)
JARIFU010000414.1_10	GT28(189-349)
JARIFU010000434.1_6	CE1(12-239)
JARIFU010000436.1_5	GH36(14-719)
JARIFU010000438.1_5	GT2(9-171)
JARIFU010000438.1_6	GT83(18-236)
JARIFU010000448.1_8	AA3_2(10-535)
JARIFU010000460.1_9	GH1(1-465)
JARIFU010000463.1_8	GT2(19-188)
JARIFU010000468.1_4	GT2(3-140)
JARIFU010000468.1_5	GT32(20-94)
JARIFU010000468.1_6	GT2(5-144)
JARIFU010000468.1_8	GT4(207-354)
JARIFU010000473.1_8	GH1(30-487)
JARIFU010000482.1_4	GH36(53-608)
JARIFU010000494.1_2	CE1(10-253)
JARIFU010000510.1_3	GH24(9-146)
JARIFU010000511.1_1	GT2(1-124)
JARIFU010000511.1_4	GT4(194-346)
JARIFU010000511.1_6	GT2(12-114)
JARIFU010000511.1_7	GT111(1-215)
JARIFU010000519.1_2	GH3(111-353)
JARIFU010000527.1_1	GH73(49-190)
JARIFU010000531.1_1	GT4(41-191)
JARIFU010000532.1_6	GT51(104-284)
JARIFU010000535.1_3	GT111(4-216)
JARIFU010000535.1_5	GT2(15-147)
JARIFU010000535.1_6	GT2(6-131)
JARIFU010000554.1_1	GH25(47-227)
JARIFU010000554.1_3	GH68(179-609)
JARIFU010000554.1_4	GH32(51-353)
JARIFU010000560.1_5	GH30_9(43-483)
JARIFU010000562.1_5	AA10(34-199)
JARIFU010000571.1_2	GH25(32-199)
JARIFU010000579.1_6	GT2(7-149)
JARIFU010000600.1_5	GT2(10-176)
JARIFU010000600.1_6	GT4(258-403)
JARIFU010000603.1_6	AA4(15-217)
JARIFU010000618.1_2	GT32(20-95)
JARIFU010000619.1_6	GT2(9-150)
JARIFU010000691.1_1	GH23(269-403)
JARIFU010000701.1_1	GH70(2-454)
JARIFU010000724.1_2	GH18(385-713)
JARIFU010000727.1_4	GT26(61-226)
JARIFU010000729.1_3	GT4(196-340)
JARIFU010000757.1_3	GH65(427-839)
JARIFU010000762.1_4	GH25(33-202)
JARIFU010000766.1_4	GH25(32-220)
JARIFU010000774.1_1	GH70(731-1524)
JARIFU010000790.1_1	GH43_11(7-318)+CBM91(349-548)
JARIFU010000797.1_1	GH42(15-395)
JARIFU010000803.1_3	GT2(17-188)
JARIFU010000810.1_4	GH70(2-571)
JARIFU010000811.1_5	GH25(34-210)+CBM50(334-377)
JARIFU010000830.1_4	GH15(179-541)
JARIFU010000842.1_2	GT4(189-320)
JARIFU010000842.1_3	GT4(196-324)
JARIFU010000842.1_4	GT4(193-306)
JARIFU010000861.1_2	GH120(299-388)
JARIFU010000866.1_1	GH2(10-863)
JARIFU010000879.1_3	GH120(309-399)
JARIFU010000881.1_1	GT2(6-74)
JARIFU010000881.1_3	GT111(5-221)
JARIFU010000881.1_6	GT4(34-177)
JARIFU010000885.1_3	GH93(19-245)
JARIFU010000885.1_4	GH146(28-404)
JARIFU010000889.1_3	GH25(43-220)
JARIFU010000912.1_1	CE4(119-256)
JARIFU010000912.1_3	GT2(47-270)
JARIFU010000933.1_1	GH25(36-199)
JARIFU010000945.1_2	GH43_12(5-283)+CBM91(312-502)
JARIFU010000951.1_4	GT51(60-240)
JARIFU010000965.1_2	GH5_44(50-355)
JARIFU010000965.1_3	GH43_11(5-316)+CBM91(345-543)
JARIFU010000969.1_1	GT34(244-550)
JARIFU010000971.1_2	GH31(236-682)
JARIFU010000978.1_1	GH70(242-1037)
JARIFU010000979.1_5	GH25(32-219)
JARIFU010000987.1_2	CE4(136-265)
JARIFU010001024.1_2	GH36(4-279)
JARIFU010001038.1_2	GH73(66-204)
JARIFU010001043.1_5	GH13_5(29-367)
JARIFU010001075.1_1	GH65(323-693)
JARIFU010001095.1_1	GT2(37-266)
JARIFU010001109.1_3	GT4(190-331)
JARIFU010001115.1_1	CE1(23-269)
JARIFU010001122.1_1	GT2(9-172)
JARIFU010001122.1_2	GT83(23-237)
JARIFU010001141.1_2	GH25(6-191)
JARIFU010001146.1_3	GT14(5-147)
JARIFU010001162.1_3	AA7(37-279)
JARIFU010001182.1_3	GT2(4-120)
JARIFU010001188.1_1	GH2(14-617)
JARIFU010001198.1_2	AA10(29-205)
JARIFU010001231.1_1	GH33(176-525)
JARIFU010001234.1_2	GH1(20-287)
JARIFU010001276.1_2	GH170(3-359)
JARIFU010001299.1_1	GH125(2-398)
JARIFU010001299.1_2	GH38(5-277)
JARIFU010001309.1_2	GT2(7-169)
JARIFU010001323.1_2	GH32(49-359)
JARIFU010001328.1_1	GH8(26-266)
JARIFU010001331.1_3	GT4(191-333)
JARIFU010001344.1_1	GH2(34-737)
JARIFU010001356.1_1	GT4(205-298)
JARIFU010001361.1_2	AA3_2(5-534)
JARIFU010001391.1_2	GH30_2(34-440)
JARIFU010001394.1_1	GH78(75-531)
JARIFU010001410.1_1	GT4(303-450)
JARIFU010001440.1_2	GH20(3-301)
JARIFU010001447.1_1	GH36(14-651)
JARIFU010001466.1_3	GT4(1-139)
JARIFU010001503.1_2	GT2(24-255)
JARIFU010001504.1_1	GH127(12-522)
JARIFU010001506.1_1	GT2(356-579)
JARIFU010001567.1_2	GT4(196-325)
JARIFU010001570.1_2	GH20(157-418)
JARIFU010001580.1_1	GH2(7-598)
JARIFU010001588.1_2	GT8(7-347)
JARIFU010001634.1_2	CBM26(71-148)
JARIFU010001646.1_2	AA1(69-455)
JARIFU010001651.1_2	GT4(22-105)
JARIFU010001654.1_1	GT1(13-201)
JARIFU010001669.1_1	CE4(173-284)
JARIFU010001675.1_2	GH25(58-218)
JARIFU010001700.1_1	GH70(267-616)
JARIFU010001792.1_1	GH31(42-483)
JARIFU010001845.1_1	GT4(450-585)
JARIFU010002008.1_1	GT20(4-235)
JARIFU010002015.1_1	GH92(61-557)
JARIFU010002029.1_1	AA1_2(51-390)
JARIFU010002040.1_2	GH51(4-303)
JARIFU010002073.1_1	GH16_19(104-271)
JARIFU010002078.1_2	GH1(2-459)
JARIFU010002094.1_1	GH109(3-156)
JARIFU010002114.1_2	GH32(6-162)
JARIFU010002228.1_1	GT59(26-431)
JARIFU010002247.1_1	GT76(19-480)
JARIFU010002255.1_2	GT101(42-266)
JARIFU010002281.1_1	GH51(4-499)
JARIFU010002313.1_1	GH36(2-479)
JARIFU010002347.1_2	GH13_31(2-244)
JARIFU010002354.1_2	GT2(47-273)
JARIFU010002379.1_1	GH5_49(91-389)
JARIFU010002390.1_2	AA4(9-251)
JARIFU010002396.1_1	GH76(23-387)
JARIFU010002409.1_1	GT8(12-238)
JARIFU010002472.1_1	GH25(33-216)
JARIFU010002486.1_1	CBM48(124-188)
JARIFU010002491.1_1	GH13_29(2-196)
JARIFU010002511.1_1	CBM34(6-133)+GH13_20(183-487)
JARIFU010002514.1_1	GH13_19(227-498)
JARIFU010002528.1_2	GH2(23-496)
JARIFU010002539.1_1	GH42(19-391)
JARIFU010002615.1_2	GT101(3-94)
JARIFU010002638.1_1	AA1(69-455)
JARIFU010002674.1_2	GH27(180-292)
JARIFU010002705.1_2	GT4(152-296)
JARIFU010002706.1_1	CBM21(90-200)
JARIFU010002728.1_2	GT2(7-142)
JARIFU010002733.1_1	GT50(1-193)
JARIFU010002734.1_1	AA4(114-445)
JARIFU010002740.1_2	GH47(15-195)
JARIFU010002742.1_1	GT57(2-483)
JARIFU010002775.1_3	GT39(1-156)
JARIFU010002806.1_1	GT2(53-220)
JARIFU010002914.1_1	GH2(7-359)
JARIFU010003004.1_1	AA6(4-198)
JARIFU010003021.1_2	GT111(5-171)
JARIFU010003036.1_1	GT2(5-118)
JARIFU010003038.1_1	GH45(136-335)
JARIFU010003042.1_1	GH4(5-184)
JARIFU010003067.1_1	GH8(8-257)
JARIFU010003086.1_2	GT4(29-169)
JARIFU010003184.1_1	GH65(19-388)
JARIFU010003189.1_2	GT24(1-147)
JARIFU010003220.1_1	GH43_11(1-243)+CBM91(271-477)
JARIFU010003262.1_1	GT2(5-141)
JARIFU010003366.1_1	GT4(17-128)
JARIFU010003399.1_2	GT5(7-350)
JARIFU010003409.1_1	GT20(252-451)
JARIFU010003411.1_1	GT58(2-299)
JARIFU010003415.1_1	GH73(70-210)+CBM50(243-284)
JARIFU010003416.1_1	GT2(5-101)
JARIFU010003427.1_1	GH76(22-390)
JARIFU010003432.1_1	GT2(201-287)
JARIFU010003517.1_1	GH45(193-393)
JARIFU010003591.1_2	GH43_26(4-176)
JARIFU010003637.1_1	PL22(31-131)+PL22(214-375)
JARIFU010003653.1_1	GT2(2-281)
JARIFU010003766.1_1	GH15(103-369)
JARIFU010003795.1_1	GH127(2-422)
JARIFU010003837.1_1	GT35(1-433)
JARIFU010003838.1_1	GH4(2-180)
JARIFU010003863.1_2	GH13_31(40-345)
JARIFU010003892.1_1	GT34(107-347)
JARIFU010003911.1_1	GH31(104-429)
JARIFU010003939.1_1	GT62(106-362)
JARIFU010004077.1_3	CE1(3-140)
JARIFU010004083.1_2	GT2(6-141)
JARIFU010004125.1_1	GH17(130-365)
JARIFU010004142.1_1	GT2(5-129)
JARIFU010004143.1_1	CE1(128-341)
JARIFU010004157.1_1	GH88(44-370)
JARIFU010004230.1_1	GT35(48-387)
JARIFU010004236.1_1	CBM32(122-243)
JARIFU010004247.1_1	CE4(134-240)
JARIFU010004256.1_1	GH18(29-337)
JARIFU010004260.1_1	GT3(2-329)
JARIFU010004343.1_1	GH13_29(1-165)
JARIFU010004345.1_1	GT35(1-375)
JARIFU010004373.1_1	GT51(1-144)
JARIFU010004442.1_1	GT101(50-278)
JARIFU010004468.1_1	GH3(106-331)
JARIFU010004499.1_2	GT4(102-228)
JARIFU010004535.1_1	GH16_18(30-182)
JARIFU010004579.1_1	GH72(2-127)
JARIFU010004594.1_1	GT83(1-375)
JARIFU010004599.1_2	GH43_11(3-250)
JARIFU010004638.1_2	GT32(19-98)
JARIFU010004666.1_1	GH76(27-279)
JARIFU010004702.1_2	GH24(15-150)
JARIFU010004726.1_1	GH5_9(156-377)
JARIFU010004755.1_1	GH16_2(136-382)
JARIFU010004762.1_1	GT2(311-382)
JARIFU010004788.1_1	GH3(29-250)
JARIFU010004883.1_1	GH13_18(1-288)
JARIFU010004967.1_1	GH13_31(31-354)
JARIFU010004976.1_2	GT56(1-332)
JARIFU010005018.1_1	CE9(43-371)
JARIFU010005107.1_1	GH72(2-209)
JARIFU010005138.1_1	GH73(2-127)
JARIFU010005156.1_1	GH43_26(6-154)
JARIFU010005181.1_1	GT4(116-258)
JARIFU010005267.1_1	CE8(5-116)
JARIFU010005267.1_2	CE8(38-185)
JARIFU010005268.1_1	GH37(1-359)
JARIFU010005271.1_2	GH51(4-245)
JARIFU010005291.1_1	GH154(18-236)
JARIFU010005358.1_1	GH15(68-343)
JARIFU010005361.1_1	AA2(38-291)
JARIFU010005369.1_1	GH25(21-224)
JARIFU010005385.1_1	GH43_11(1-196)+CBM91(223-343)
JARIFU010005411.1_1	GH28(60-251)
JARIFU010005492.1_1	GH13_8(211-323)
JARIFU010005498.1_1	GT39(2-138)
JARIFU010005503.1_1	GT1(9-305)
JARIFU010005533.1_1	AA3_2(2-258)
JARIFU010005552.1_1	GH77(1-332)
JARIFU010005648.1_1	GH3(98-248)
JARIFU010005698.1_1	GT2(6-172)
JARIFU010005707.1_2	GH1(4-218)
JARIFU010005726.1_2	GT2(8-127)
JARIFU010005854.1_1	GH13_31(1-194)
JARIFU010005953.1_1	GT2(23-246)
JARIFU010005967.1_2	GT9(18-190)
JARIFU010006081.1_1	CE9(1-314)
JARIFU010006086.1_1	CBM48(10-96)
JARIFU010006107.1_1	GH120(15-105)
JARIFU010006214.1_2	GH23(29-189)
JARIFU010006327.1_2	GH1(8-191)
JARIFU010006377.1_1	GT20(19-289)
JARIFU010006413.1_1	AA6(4-198)
JARIFU010006474.1_1	GH47(3-281)
JARIFU010006509.1_1	GT2(18-148)
JARIFU010006516.1_1	GH78(71-270)
JARIFU010006545.1_1	GH77(1-316)
JARIFU010006606.1_1	GT2(2-158)
JARIFU010006619.1_1	GH1(2-266)
JARIFU010006655.1_1	AA6(4-199)
JARIFU010006681.1_1	GT2(9-141)
JARIFU010006690.1_1	GH73(1-120)
JARIFU010006694.1_2	GH43_24(27-159)
JARIFU010006714.1_1	GH3(35-252)
JARIFU010006716.1_1	GH65(10-307)
JARIFU010006738.1_1	GT15(84-200)
JARIFU010006785.1_1	GH31(133-309)
JARIFU010006794.1_1	AA3_2(1-308)
JARIFU010006974.1_1	GH5_12(43-256)
JARIFU010007033.1_1	CBM91(85-291)
JARIFU010007124.1_1	GT4(198-292)
JARIFU010007156.1_1	GH13_36(1-161)
JARIFU010007159.1_1	GH13_18(1-270)
JARIFU010007163.1_1	GH154(1-295)
JARIFU010007185.1_1	GT21(54-234)
JARIFU010007192.1_1	GT2(1-101)
JARIFU010007219.1_1	GH5_9(2-220)
JARIFU010007272.1_1	GT8(2-249)
JARIFU010007326.1_1	GT3(31-295)
JARIFU010007340.1_1	AA9(2-101)
JARIFU010007365.1_1	GH77(1-277)
JARIFU010007508.1_2	GH43_26(1-143)
JARIFU010007551.1_2	GH13_36(65-238)
JARIFU010007580.1_1	GH20(11-167)
JARIFU010007657.1_1	GH65(8-231)
JARIFU010007685.1_3	GH24(29-147)
JARIFU010007710.1_1	GT2(1-132)
JARIFU010007778.1_1	GH36(1-283)
JARIFU010007827.1_1	GT9(69-222)
JARIFU010007832.1_1	GT62(1-176)
JARIFU010007887.1_1	GT35(16-281)
JARIFU010007978.1_2	GT20(1-229)
JARIFU010007987.1_1	GH42(6-232)
JARIFU010008014.1_2	GH32(31-193)
JARIFU010008078.1_1	GH170(2-225)
JARIFU010008111.1_1	GT2(1-226)
JARIFU010008139.1_1	GT2(7-177)
JARIFU010008206.1_2	GT51(2-116)
JARIFU010008300.1_1	AA6(39-234)
JARIFU010008387.1_1	GT71(2-227)
JARIFU010008551.1_1	GT34(135-244)
JARIFU010008586.1_1	CBM48(162-248)
JARIFU010008608.1_1	GH31(1-245)
JARIFU010008650.1_1	GH51(1-251)
JARIFU010008662.1_1	GH93(30-264)
JARIFU010008754.1_1	GH47(13-256)
JARIFU010008812.1_2	GH13_29(29-205)
JARIFU010008875.1_1	GT34(29-259)
JARIFU010009022.1_1	GH13_11(3-258)
JARIFU010009062.1_1	GT51(62-227)
JARIFU010009131.1_1	CBM48(124-211)
JARIFU010009229.1_2	GT2(11-108)
JARIFU010009322.1_1	GH36(1-252)
JARIFU010009381.1_1	GH31(25-235)
JARIFU010009382.1_1	GH28(4-251)
JARIFU010009393.1_1	GH1(1-224)
JARIFU010009488.1_1	GT22(2-133)
JARIFU010009498.1_1	GH25(37-134)
JARIFU010009549.1_1	GH25(1-161)
JARIFU010009581.1_1	GH1(3-241)
JARIFU010009691.1_1	GT51(78-232)
JARIFU010009761.1_1	GH43_10(2-175)
JARIFU010009768.1_1	GH31(10-244)
JARIFU010009844.1_1	GT62(17-217)
JARIFU010009900.1_1	CE1(28-239)
JARIFU010009909.1_1	GH3(11-109)
JARIFU010009932.1_1	GT22(27-210)
JARIFU010010188.1_1	GH32(37-212)
JARIFU010010314.1_1	AA2(9-222)
JARIFU010010330.1_1	GT28(130-227)
JARIFU010010526.1_1	GH85(2-217)
JARIFU010010793.1_1	GT2(1-194)
JARIFU010010854.1_1	GH13_13(2-216)
JARIFU010010932.1_1	GH13_40(2-225)
JARIFU010011019.1_1	GH13_29(1-227)
JARIFU010011042.1_1	CE4(1-101)
JARIFU010011071.1_1	GT28(87-223)
JARIFU010011078.1_1	GH25(2-151)
JARIFU010011106.1_1	GT51(32-207)
JARIFU010011518.1_1	GH32(1-220)
JARIFU010011564.1_1	GH13_21(80-220)
JARIFU010011565.1_1	AA1(34-166)
JARIFU010011587.1_1	GH32(2-155)
JARIFU010011632.1_1	GH72(1-219)
JARIFU010011694.1_1	AA9(18-201)
JARIFU010011747.1_1	GT51(108-173)
JARIFU010011794.1_1	GH13_25(1-214)
JARIFU010012057.1_1	GH31(13-212)
JARIFU010012092.1_1	GH28(43-188)
JARIFU010012102.1_1	GH76(7-200)
JARIFU010012169.1_1	GH132(2-194)
JARIFU010012219.1_1	GT83(1-212)
JARIFU010012252.1_1	GH23(108-202)
JARIFU010012293.1_1	CE1(1-197)
JARIFU010012324.1_1	GH73(2-124)
JARIFU010012440.1_1	GH1(2-209)
JARIFU010012499.1_1	GT51(2-101)
JARIFU010012701.1_1	GH13_9(1-163)
JARIFU010012818.1_1	GH47(2-205)
JARIFU010012908.1_1	CE1(1-204)
JARIFU010012926.1_1	GT39(20-205)
JARIFU010013068.1_1	GH73(2-129)
JARIFU010013221.1_1	CBM43(41-125)
JARIFU010013444.1_1	GH16_18(73-139)
JARIFU010013449.1_1	GT9(8-180)
JARIFU010013575.1_1	GH4(1-147)
JARIFU010013698.1_1	GT51(1-163)
JARIFU010013752.1_1	GT26(2-111)
JARIFU010013754.1_1	GH25(8-175)
JARIFU010013901.1_1	GH13_39(2-191)
JARIFU010014174.1_1	CE1(6-145)
JARIFU010014367.1_1	GH18(1-174)
JARIFU010014381.1_2	AA6(1-139)
JARIFU010014495.1_1	GH170(4-192)
JARIFU010014527.1_1	GT2(1-143)
JARIFU010014809.1_1	GH25(2-102)
JARIFU010014885.1_1	GH23(99-191)
JARIFU010014972.1_1	GH76(3-172)
JARIFU010015204.1_1	GH5_9(1-187)
JARIFU010015238.1_1	GH18(5-188)
JARIFU010015241.1_1	GT20(6-187)
JARIFU010015341.1_1	AA6(2-183)
JARIFU010015380.1_1	GH76(13-187)
JARIFU010015510.1_1	CE9(2-187)
JARIFU010015515.1_1	GT62(1-138)
JARIFU010015632.1_1	GT71(24-172)
JARIFU010015681.1_1	GT51(1-159)
JARIFU010015890.1_1	AA9(10-127)
JARIFU010015903.1_1	GT9(22-176)
JARIFU010015993.1_1	GT4(43-175)
JARIFU010016138.1_1	AA1_2(1-167)
JARIFU010016348.1_1	AA1(4-168)
JARIFU010016690.1_1	GH3(5-102)
JARIFU010016695.1_1	GT2(20-146)
JARIFU010016751.1_1	GT56(1-179)
JARIFU010017264.1_1	GH13_31(2-176)
JARIFU010017452.1_1	GT57(1-173)
JARIFU010017615.1_1	GT2(32-154)
JARIFU010017962.1_1	AA6(4-100)
JARIFU010018051.1_1	GH132(2-170)
JARIFU010018205.1_1	CE4(1-136)
JARIFU010018747.1_1	GT28(2-88)
JARIFU010018831.1_1	GH20(2-170)
JARIFU010018948.1_1	GH103(52-169)
JARIFU010019836.1_1	PL8(27-166)

## Sheet: Table S3d_29KU
Supplementary Table S3d. CAZymes encoded in metagenome of khuruud 29KU
Gene ID	HMMER
JARIFT010000001.1_11	GH73(33-165)
JARIFT010000001.1_197	CE4(173-284)
JARIFT010000001.1_208	GH73(70-210)+CBM50(243-284)
JARIFT010000001.1_216	GH109(3-156)
JARIFT010000001.1_25	GH3(132-357)
JARIFT010000001.1_258	GH25(94-297)
JARIFT010000001.1_263	GT113(2-327)
JARIFT010000001.1_264	GT4(194-340)
JARIFT010000001.1_266	GT4(199-344)
JARIFT010000001.1_268	GT2(12-176)
JARIFT010000001.1_270	GT2(6-139)
JARIFT010000001.1_274	GT2(5-164)
JARIFT010000001.1_298	GH1(7-474)
JARIFT010000001.1_302	GH170(3-359)
JARIFT010000001.1_330	GH13_8(211-502)
JARIFT010000001.1_50	GH65(304-703)
JARIFT010000001.1_62	GH1(2-475)
JARIFT010000001.1_9	GT51(83-258)
JARIFT010000001.1_93	GT51(110-283)
JARIFT010000002.1_137	GT51(104-284)
JARIFT010000002.1_196	GH32(49-359)
JARIFT010000002.1_46	GH73(66-204)
JARIFT010000002.1_8	GH25(32-219)
JARIFT010000003.1_100	CE9(5-371)
JARIFT010000003.1_111	GT113(17-324)
JARIFT010000003.1_145	GH73(288-428)
JARIFT010000003.1_184	GH13_29(25-371)
JARIFT010000003.1_198	GH25(58-218)
JARIFT010000003.1_62	GH13_18(36-375)
JARIFT010000003.1_65	GT4(197-346)
JARIFT010000003.1_66	GT4(160-302)
JARIFT010000004.1_174	GH31(157-582)
JARIFT010000004.1_25	GH1(1-449)
JARIFT010000005.1_1	GT4(901-1047)
JARIFT010000005.1_164	GH170(1-346)
JARIFT010000005.1_176	GH25(65-247)
JARIFT010000005.1_82	GT2(8-175)
JARIFT010000006.1_101	GT111(4-216)
JARIFT010000006.1_106	GH32(51-353)
JARIFT010000006.1_107	GH68(179-609)
JARIFT010000006.1_109	GH25(47-227)
JARIFT010000006.1_160	CE1(10-253)
JARIFT010000006.1_172	GT28(189-349)
JARIFT010000006.1_93	GT2(6-172)
JARIFT010000006.1_98	GT2(6-131)
JARIFT010000006.1_99	GT2(15-147)
JARIFT010000007.1_14	GH2(33-918)
JARIFT010000007.1_146	GT51(60-240)
JARIFT010000007.1_89	GH25(25-213)
JARIFT010000008.1_30	CE20(84-227)+CE20(382-502)
JARIFT010000008.1_36	GH8(52-375)
JARIFT010000008.1_37	CE4(3-115)
JARIFT010000008.1_38	GH67(71-660)
JARIFT010000008.1_88	GH13_5(29-367)
JARIFT010000009.1_104	GH1(15-483)
JARIFT010000009.1_110	GH65(320-685)
JARIFT010000009.1_111	GH13_31(31-365)
JARIFT010000009.1_112	GH13_36(65-377)
JARIFT010000009.1_114	GH13_31(38-365)
JARIFT010000009.1_115	GH13_20(11-315)
JARIFT010000009.1_116	CBM34(6-133)
JARIFT010000009.1_18	GT28(182-344)
JARIFT010000010.1_40	GH32(14-326)
JARIFT010000012.1_42	GH43_11(4-305)
JARIFT010000012.1_43	CBM91(1-132)
JARIFT010000012.1_47	GH92(202-698)
JARIFT010000012.1_49	GH125(25-422)
JARIFT010000012.1_50	GH38(5-277)
JARIFT010000012.1_55	GH20(3-298)
JARIFT010000012.1_56	GH13_31(27-349)
JARIFT010000012.1_57	GH85(112-427)
JARIFT010000012.1_60	GH1(2-459)
JARIFT010000012.1_91	GH1(2-475)
JARIFT010000013.1_8	GT4(313-463)
JARIFT010000013.1_9	GT4(327-477)
JARIFT010000014.1_47	GT2(13-177)
JARIFT010000014.1_7	GT4(177-325)
JARIFT010000015.1_19	GT71(163-441)
JARIFT010000015.1_7	GT4(351-484)
JARIFT010000016.1_51	CE1(10-248)
JARIFT010000017.1_2	GT51(108-279)
JARIFT010000018.1_27	GT2(48-274)
JARIFT010000018.1_29	CE4(122-255)
JARIFT010000018.1_43	GH77(22-278)
JARIFT010000018.1_44	GH77(1-341)
JARIFT010000018.1_47	GT5(2-476)
JARIFT010000018.1_48	GT35(93-796)
JARIFT010000018.1_49	GH13_39(186-492)
JARIFT010000019.1_73	GH70(286-635)
JARIFT010000021.1_52	CE4(136-265)
JARIFT010000021.1_54	GT2(5-167)
JARIFT010000026.1_31	GH2(34-885)
JARIFT010000027.1_24	GT91(112-710)
JARIFT010000027.1_33	GT71(247-513)
JARIFT010000028.1_11	GH73(62-200)
JARIFT010000028.1_38	CE9(8-376)
JARIFT010000030.1_2	AA1_2(78-422)
JARIFT010000031.1_11	GT4(303-450)
JARIFT010000032.1_12	GT2(52-279)
JARIFT010000032.1_16	GH13_31(40-393)
JARIFT010000032.1_24	GH1(20-287)
JARIFT010000032.1_25	GH13_31(30-381)
JARIFT010000032.1_27	GH13_31(29-380)
JARIFT010000032.1_30	GH65(317-694)
JARIFT010000032.1_34	GH51(8-512)
JARIFT010000032.1_42	GH36(14-719)
JARIFT010000032.1_50	GH3(35-252)
JARIFT010000034.1_16	GH5_49(85-381)
JARIFT010000039.1_25	GH13_8(239-537)
JARIFT010000042.1_7	GH17(69-317)
JARIFT010000044.1_29	GT2(64-235)
JARIFT010000050.1_13	AA1(42-565)
JARIFT010000050.1_4	GH81(471-1161)
JARIFT010000051.1_32	GT62(78-343)
JARIFT010000052.1_10	GH2(10-652)
JARIFT010000053.1_5	GT71(142-414)
JARIFT010000054.1_27	GT22(18-447)
JARIFT010000055.1_39	GH70(2-571)
JARIFT010000055.1_45	GH70(2-454)
JARIFT010000056.1_16	GT15(52-322)
JARIFT010000056.1_17	GT71(235-509)
JARIFT010000056.1_26	GH125(146-575)
JARIFT010000056.1_6	AA6(40-235)
JARIFT010000056.1_7	AA6(2-199)
JARIFT010000061.1_16	GT1(1272-1677)
JARIFT010000063.1_15	GH73(62-200)
JARIFT010000063.1_33	CE7(4-304)
JARIFT010000063.1_34	GH113(18-316)
JARIFT010000063.1_40	GH1(4-461)
JARIFT010000065.1_4	GH47(100-560)
JARIFT010000068.1_13	GH76(28-395)
JARIFT010000068.1_18	AA6(4-194)
JARIFT010000076.1_2	GT4(313-470)
JARIFT010000076.1_3	GT4(334-488)
JARIFT010000078.1_18	GT15(113-293)
JARIFT010000080.1_28	GT4(205-345)
JARIFT010000081.1_3	GH5_9(88-392)
JARIFT010000082.1_15	GT2(285-448)
JARIFT010000082.1_3	GH18(6-334)
JARIFT010000084.1_13	GT32(147-230)
JARIFT010000086.1_2	GT39(36-275)
JARIFT010000086.1_7	GH1(155-607)
JARIFT010000086.1_8	GH1(157-608)
JARIFT010000089.1_16	GT2(7-135)
JARIFT010000089.1_20	GT2(43-166)
JARIFT010000089.1_21	GT2(43-172)
JARIFT010000089.1_9	GH43_30(43-317)
JARIFT010000090.1_6	GH72(22-325)+CBM43(378-462)
JARIFT010000091.1_2	GH73(209-342)
JARIFT010000093.1_5	GT62(73-333)
JARIFT010000094.1_3	GT71(394-689)
JARIFT010000098.1_4	GH63(597-815)
JARIFT010000101.1_3	GT2(596-1117)
JARIFT010000105.1_13	GT15(57-339)
JARIFT010000109.1_9	AA7(24-213)
JARIFT010000110.1_15	GH76(94-385)
JARIFT010000111.1_6	GT20(23-532)
JARIFT010000114.1_15	GT71(360-640)
JARIFT010000118.1_25	GH18(43-342)
JARIFT010000118.1_26	AA10(29-205)
JARIFT010000120.1_17	GH81(80-741)
JARIFT010000123.1_14	GH72(15-318)
JARIFT010000124.1_5	GH109(2-144)
JARIFT010000125.1_4	GH170(1-346)
JARIFT010000132.1_22	GT2(8-175)
JARIFT010000133.1_5	GH65(441-799)
JARIFT010000135.1_19	GH38(4-261)
JARIFT010000137.1_6	GH5_9(90-393)
JARIFT010000138.1_8	GT34(23-271)
JARIFT010000139.1_22	GH65(308-699)
JARIFT010000143.1_10	GH65(304-703)
JARIFT010000144.1_10	GT2(9-173)
JARIFT010000144.1_11	GT2(5-132)
JARIFT010000144.1_15	GT2(5-163)
JARIFT010000144.1_16	GT4(189-329)
JARIFT010000144.1_21	GH25(93-296)+CBM13(339-475)+CBM13(483-617)
JARIFT010000144.1_5	GT4(191-332)
JARIFT010000144.1_7	GT2(9-154)
JARIFT010000144.1_9	GT2(6-164)
JARIFT010000147.1_4	AA1_2(41-377)
JARIFT010000154.1_11	AA2(211-463)
JARIFT010000155.1_5	GH15(72-504)
JARIFT010000159.1_7	GT2(264-499)
JARIFT010000160.1_12	GT71(283-586)
JARIFT010000163.1_16	GH70(188-983)
JARIFT010000164.1_18	GT71(211-452)
JARIFT010000169.1_12	GT4(224-348)
JARIFT010000173.1_11	GT2(10-174)
JARIFT010000173.1_14	GT4(202-345)
JARIFT010000173.1_16	GT2(6-141)
JARIFT010000173.1_2	GH25(93-296)
JARIFT010000173.1_7	GT2(4-126)
JARIFT010000173.1_8	GT2(7-138)
JARIFT010000173.1_9	GT2(7-206)
JARIFT010000180.1_10	GT22(10-394)
JARIFT010000187.1_6	GH16_18(29-176)
JARIFT010000187.1_7	GT91(133-684)
JARIFT010000190.1_1	GH76(24-386)
JARIFT010000192.1_2	GT22(10-465)
JARIFT010000198.1_5	GH3(72-298)
JARIFT010000210.1_14	GH43_11(4-315)+CBM91(344-496)
JARIFT010000210.1_15	GH5_44(52-357)
JARIFT010000211.1_10	GH17(255-501)
JARIFT010000212.1_6	GT2(23-193)
JARIFT010000213.1_8	GT71(221-509)
JARIFT010000217.1_3	GT48(818-1605)
JARIFT010000220.1_2	GT15(88-356)
JARIFT010000229.1_11	GT91(50-546)
JARIFT010000231.1_5	GH31(330-780)
JARIFT010000232.1_7	GT62(82-397)
JARIFT010000233.1_5	GT91(155-664)
JARIFT010000238.1_9	GH16_2(204-534)
JARIFT010000240.1_9	GT57(17-512)
JARIFT010000241.1_5	GT2(6-167)
JARIFT010000241.1_7	CE4(136-265)
JARIFT010000242.1_4	GH72(17-322)
JARIFT010000243.1_10	GT76(36-449)
JARIFT010000248.1_1	GT39(25-267)
JARIFT010000249.1_5	GT39(71-319)
JARIFT010000255.1_18	GH31(157-582)
JARIFT010000256.1_9	GT51(114-287)
JARIFT010000258.1_17	GH115(18-601)
JARIFT010000260.1_4	GH1(5-478)
JARIFT010000260.1_5	GH3(80-304)
JARIFT010000263.1_2	GT20(3-470)
JARIFT010000269.1_14	GH73(267-411)
JARIFT010000272.1_2	GH16_18(84-238)
JARIFT010000274.1_3	GT48(666-1450)
JARIFT010000296.1_4	GT2(42-171)
JARIFT010000296.1_5	GT2(42-166)
JARIFT010000301.1_1	GH13_36(68-217)
JARIFT010000301.1_10	GH1(7-475)
JARIFT010000301.1_2	GH13_36(1-116)
JARIFT010000301.1_3	GH13_31(31-365)
JARIFT010000301.1_4	GH65(320-685)
JARIFT010000312.1_4	CE4(48-159)
JARIFT010000312.1_9	GT62(98-369)
JARIFT010000319.1_6	GT22(15-398)
JARIFT010000320.1_4	GT33(70-474)
JARIFT010000323.1_14	CE4(175-283)
JARIFT010000335.1_1	GT51(85-260)
JARIFT010000335.1_3	GH73(33-165)
JARIFT010000337.1_9	GT2(4-166)
JARIFT010000340.1_7	GH72(38-345)
JARIFT010000355.1_1	GT21(56-402)
JARIFT010000356.1_4	GH77(22-660)
JARIFT010000356.1_7	GT5(7-481)
JARIFT010000356.1_8	GT35(101-804)
JARIFT010000356.1_9	GH13_39(186-492)
JARIFT010000357.1_2	CE1(23-285)
JARIFT010000358.1_10	GT8(13-245)
JARIFT010000358.1_2	AA2(102-332)
JARIFT010000363.1_9	GT50(125-372)
JARIFT010000374.1_2	GH11(57-264)
JARIFT010000374.1_8	GH43_11(4-278)
JARIFT010000374.1_9	CBM91(6-182)
JARIFT010000379.1_2	GH130(31-348)
JARIFT010000384.1_4	GT35(163-899)
JARIFT010000392.1_9	GH1(1-465)
JARIFT010000403.1_4	GT2(237-398)
JARIFT010000404.1_10	CE4(110-241)
JARIFT010000404.1_8	GT2(45-272)
JARIFT010000405.1_5	GT32(116-198)
JARIFT010000409.1_10	GH25(95-270)
JARIFT010000409.1_3	GT2(9-119)
JARIFT010000409.1_5	GT113(9-337)
JARIFT010000424.1_2	GT2(5-133)
JARIFT010000424.1_3	GT2(7-142)
JARIFT010000424.1_4	GT11(4-328)
JARIFT010000424.1_9	GT2(5-147)
JARIFT010000430.1_9	GH67(75-652)
JARIFT010000431.1_3	AA3(189-695)
JARIFT010000443.1_1	CBM21(196-301)
JARIFT010000450.1_6	GT39(91-333)
JARIFT010000461.1_1	GH38(2-108)
JARIFT010000461.1_6	GH20(3-301)
JARIFT010000461.1_7	GH13_31(27-349)
JARIFT010000461.1_8	GH85(110-425)+CBM32(796-913)
JARIFT010000464.1_9	GT101(28-172)
JARIFT010000466.1_5	GH36(14-719)
JARIFT010000468.1_5	GH3(41-265)
JARIFT010000472.1_6	GT28(182-344)
JARIFT010000475.1_7	GH109(4-156)
JARIFT010000478.1_8	GH13_8(211-502)
JARIFT010000479.1_3	GT4(203-341)
JARIFT010000481.1_9	GH5_12(68-646)
JARIFT010000483.1_5	GT4(196-350)
JARIFT010000483.1_7	GT4(208-316)
JARIFT010000483.1_8	GT2(10-151)
JARIFT010000484.1_3	GH16_18(62-216)
JARIFT010000484.1_5	GH17(23-305)
JARIFT010000511.1_4	GT2(64-177)
JARIFT010000514.1_6	GT48(194-969)
JARIFT010000517.1_7	GH73(255-399)
JARIFT010000527.1_6	GT59(38-203)+GT59(221-403)
JARIFT010000530.1_5	GT4(207-354)
JARIFT010000530.1_7	GT2(5-144)
JARIFT010000530.1_8	GT32(20-94)
JARIFT010000530.1_9	GT2(3-140)
JARIFT010000535.1_4	GT2(67-246)
JARIFT010000547.1_4	GT2(5-162)
JARIFT010000547.1_8	GT2(6-147)
JARIFT010000550.1_2	AA7(37-279)
JARIFT010000551.1_6	GH9(305-730)
JARIFT010000553.1_2	GT4(225-408)
JARIFT010000554.1_3	GH18(23-247)
JARIFT010000598.1_2	GT24(1152-1400)
JARIFT010000607.1_1	CE1(10-248)
JARIFT010000620.1_2	GH16_2(231-556)
JARIFT010000629.1_3	GH13_25(1060-1252)
JARIFT010000630.1_7	GT15(141-422)
JARIFT010000631.1_2	GH76(22-400)
JARIFT010000637.1_1	CE7(4-304)
JARIFT010000637.1_2	GH113(4-302)
JARIFT010000637.1_7	GH1(6-461)
JARIFT010000640.1_3	GH76(38-334)
JARIFT010000648.1_6	GT4(312-452)
JARIFT010000660.1_3	GT39(64-299)
JARIFT010000664.1_2	GT57(71-552)
JARIFT010000664.1_3	GH17(375-619)
JARIFT010000694.1_3	GH132(67-370)
JARIFT010000698.1_1	GT4(202-334)
JARIFT010000698.1_3	GT2(4-122)
JARIFT010000698.1_4	GT2(6-117)
JARIFT010000719.1_4	GT39(74-313)
JARIFT010000720.1_3	GH42(15-395)
JARIFT010000723.1_1	AA1(82-460)
JARIFT010000729.1_2	GH92(202-698)
JARIFT010000729.1_4	GH125(32-429)
JARIFT010000729.1_5	GH38(5-186)
JARIFT010000731.1_3	GH18(17-320)
JARIFT010000738.1_3	GT2(6-159)
JARIFT010000738.1_5	GT2(4-167)
JARIFT010000738.1_7	GT111(6-224)
JARIFT010000747.1_4	GH65(308-698)
JARIFT010000756.1_1	GT2(245-407)
JARIFT010000767.1_2	CE20(84-238)+CE20(379-500)
JARIFT010000767.1_6	GH8(42-300)
JARIFT010000777.1_2	GH47(36-370)
JARIFT010000786.1_3	GH32(37-342)
JARIFT010000828.1_4	CBM21(278-394)
JARIFT010000852.1_3	GT58(71-463)
JARIFT010000855.1_2	GT2(5-149)
JARIFT010000855.1_4	GT2(8-147)
JARIFT010000855.1_5	GT4(209-347)
JARIFT010000857.1_2	GT22(27-416)
JARIFT010000860.1_2	GT2(174-336)
JARIFT010000871.1_1	GT32(19-98)
JARIFT010000877.1_3	GT51(108-279)
JARIFT010000887.1_6	GH25(33-216)
JARIFT010000916.1_2	GT4(184-325)
JARIFT010000916.1_4	GT2(8-132)
JARIFT010000941.1_6	GH43_30(45-319)
JARIFT010000954.1_3	GT39(1-194)
JARIFT010000956.1_3	GT2(435-670)
JARIFT010000960.1_1	GT20(114-550)
JARIFT010000969.1_3	GH13_25(284-734)
JARIFT010000986.1_2	GH28(43-358)
JARIFT010001014.1_4	GT58(2-299)
JARIFT010001018.1_6	GH25(12-154)
JARIFT010001025.1_1	GH170(3-359)
JARIFT010001039.1_4	GH1(2-459)
JARIFT010001086.1_2	GH45(136-335)
JARIFT010001091.1_1	GH70(729-1517)
JARIFT010001095.1_4	GH114(76-269)
JARIFT010001111.1_2	GT1(522-931)
JARIFT010001116.1_3	GT113(17-339)
JARIFT010001116.1_4	GT113(13-336)
JARIFT010001153.1_3	CE4(23-116)
JARIFT010001172.1_1	GH20(158-498)
JARIFT010001189.1_3	GH81(75-766)
JARIFT010001190.1_1	GT48(658-1381)
JARIFT010001196.1_1	GT2(340-845)
JARIFT010001204.1_1	GT66(24-653)
JARIFT010001219.1_3	GH2(40-785)
JARIFT010001221.1_4	GT3(12-658)
JARIFT010001231.1_1	GH47(1-634)
JARIFT010001253.1_1	GT35(1-522)
JARIFT010001257.1_1	GH76(30-218)
JARIFT010001268.1_1	AA1_2(41-380)
JARIFT010001269.1_1	GT2(374-543)+GT2(521-755)
JARIFT010001279.1_1	GH13_8(232-525)
JARIFT010001281.1_2	GT15(63-331)
JARIFT010001286.1_3	CE9(9-393)
JARIFT010001305.1_5	GH25(4-179)
JARIFT010001452.1_2	GT2(9-171)
JARIFT010001495.1_4	GH73(70-210)+CBM50(245-286)
JARIFT010001517.1_3	GH3(136-360)
JARIFT010001524.1_1	GT2(300-463)
JARIFT010001528.1_1	GT48(37-598)
JARIFT010001540.1_1	GH53(56-421)+GH53(472-864)
JARIFT010001551.1_1	GH5_12(16-549)
JARIFT010001615.1_1	GH63(315-777)
JARIFT010001665.1_3	GT2(1-389)
JARIFT010001709.1_5	GT62(1-209)
JARIFT010001722.1_2	GT22(6-341)
JARIFT010001754.1_2	GH2(19-622)
JARIFT010001759.1_2	GT34(244-550)
JARIFT010001772.1_1	GT32(134-219)
JARIFT010001804.1_2	AA2(97-350)
JARIFT010001883.1_1	GH47(1-304)
JARIFT010001883.1_2	GH47(5-264)
JARIFT010001913.1_1	GT3(12-651)
JARIFT010001937.1_1	AA2(9-261)
JARIFT010001988.1_3	GH5_49(2-207)
JARIFT010001990.1_4	GH103(1-224)
JARIFT010001991.1_2	AA3_2(2-257)
JARIFT010001991.1_3	AA3_2(5-207)
JARIFT010002001.1_1	GT1(5-230)
JARIFT010002020.1_2	GT66(2-586)
JARIFT010002097.1_1	GT2(684-978)
JARIFT010002104.1_3	GH28(43-361)
JARIFT010002155.1_1	AA1(49-435)
JARIFT010002190.1_2	GT4(199-348)
JARIFT010002190.1_3	GT2(7-132)
JARIFT010002193.1_4	GT33(2-170)
JARIFT010002196.1_1	GH17(55-225)
JARIFT010002334.1_1	AA4(114-445)
JARIFT010002342.1_2	GH72(18-336)
JARIFT010002355.1_1	GH81(29-709)
JARIFT010002420.1_2	GH25(67-244)
JARIFT010002425.1_2	GH109(2-143)
JARIFT010002500.1_2	GH16_2(276-603)
JARIFT010002531.1_1	GT2(4-166)
JARIFT010002534.1_3	GH38(278-537)
JARIFT010002545.1_1	GH13_25(209-397)
JARIFT010002575.1_2	GT39(73-311)
JARIFT010002581.1_2	GT34(215-463)
JARIFT010002608.1_1	GH20(25-399)
JARIFT010002645.1_4	GH1(1-322)
JARIFT010002777.1_1	AA1(187-517)
JARIFT010002825.1_1	GT2(55-188)
JARIFT010002834.1_1	GT21(1-203)
JARIFT010002882.1_1	AA4(42-293)
JARIFT010002901.1_1	GT20(231-548)
JARIFT010002974.1_1	GH3(23-250)
JARIFT010002986.1_1	GT84(259-472)
JARIFT010003061.1_1	GH132(15-283)
JARIFT010003106.1_2	GT19(9-366)
JARIFT010003118.1_1	GT48(458-768)
JARIFT010003170.1_3	GT32(74-153)
JARIFT010003185.1_1	GT39(74-312)
JARIFT010003212.1_4	GH25(1-139)
JARIFT010003241.1_2	GT8(7-347)
JARIFT010003253.1_1	GT20(2-269)
JARIFT010003386.1_1	GT3(11-661)
JARIFT010003396.1_3	AA3_2(2-230)
JARIFT010003396.1_4	AA3_2(1-244)
JARIFT010003399.1_2	GT51(74-240)
JARIFT010003412.1_1	GH1(20-438)
JARIFT010003481.1_2	GT4(222-370)
JARIFT010003483.1_1	AA6(1-149)
JARIFT010003534.1_2	GH45(119-319)
JARIFT010003569.1_1	AA9(10-225)
JARIFT010003638.1_2	GH1(20-441)
JARIFT010003665.1_2	GH45(314-514)
JARIFT010003759.1_3	GT50(4-109)
JARIFT010003783.1_2	AA9(8-225)
JARIFT010003839.1_2	CE9(8-356)
JARIFT010003841.1_1	CBM21(161-271)
JARIFT010003880.1_1	GH18(29-250)
JARIFT010003923.1_3	GT20(171-354)
JARIFT010003988.1_1	GH72(17-210)
JARIFT010004026.1_1	GH16_2(236-562)
JARIFT010004031.1_1	GT32(139-224)
JARIFT010004069.1_1	GT51(2-100)
JARIFT010004073.1_1	GH15(93-354)
JARIFT010004099.1_1	GH18(36-271)
JARIFT010004147.1_3	GT4(110-219)
JARIFT010004224.1_2	GH5_5(32-312)
JARIFT010004253.1_1	GT22(26-441)
JARIFT010004275.1_1	GT4(158-297)
JARIFT010004299.1_1	GT71(223-476)
JARIFT010004396.1_1	GT34(162-402)
JARIFT010004480.1_1	GT62(10-178)
JARIFT010004499.1_1	GH18(27-277)
JARIFT010004560.1_1	GT90(65-209)
JARIFT010004633.1_2	GT30(41-215)
JARIFT010004770.1_2	GT21(43-272)
JARIFT010004904.1_1	GH43_26(6-306)
JARIFT010004933.1_1	GH13_25(2-280)
JARIFT010004979.1_1	GT34(171-429)
JARIFT010005000.1_1	GT62(80-342)
JARIFT010005114.1_2	GT2(5-101)
JARIFT010005132.1_1	GH72(1-230)
JARIFT010005147.1_1	GH5_12(1-412)
JARIFT010005153.1_1	GT15(175-518)
JARIFT010005154.1_1	GT21(2-224)
JARIFT010005165.1_1	AA6(4-198)
JARIFT010005332.1_1	GT2(201-363)
JARIFT010005349.1_1	GT2(341-440)
JARIFT010005419.1_1	GT4(321-470)
JARIFT010005512.1_1	GH81(1-563)
JARIFT010005524.1_2	AA10(29-205)
JARIFT010005575.1_1	AA1(97-267)
JARIFT010005672.1_2	GT57(100-316)
JARIFT010005677.1_1	GT4(176-318)
JARIFT010005780.1_1	GH15(69-507)
JARIFT010005793.1_1	GT48(6-544)
JARIFT010005838.1_1	AA3_2(2-516)
JARIFT010005855.1_2	GT101(3-94)
JARIFT010005929.1_1	GT34(119-358)
JARIFT010005952.1_1	AA9(10-226)
JARIFT010005997.1_3	AA3_2(1-235)
JARIFT010006013.1_2	GT2(29-155)
JARIFT010006020.1_1	GT2(11-167)
JARIFT010006070.1_2	GH47(13-210)
JARIFT010006207.1_1	GH47(11-190)
JARIFT010006212.1_1	GT62(103-359)
JARIFT010006311.1_1	GH3(7-235)
JARIFT010006381.1_1	GH63(274-491)
JARIFT010006540.1_2	CE11(19-291)
JARIFT010006606.1_1	GT57(23-490)
JARIFT010006708.1_1	GH76(41-406)
JARIFT010006730.1_3	GT51(54-141)
JARIFT010006766.1_1	GH3(1-152)
JARIFT010006848.1_1	CE9(23-387)
JARIFT010006887.1_1	GT59(1-360)
JARIFT010006930.1_1	AA3_2(8-418)
JARIFT010006940.1_2	GT2(12-176)
JARIFT010006982.1_1	GH47(2-269)
JARIFT010007017.1_1	GH47(2-447)
JARIFT010007027.1_1	PL9_2(40-393)
JARIFT010007030.1_1	GH37(20-441)
JARIFT010007072.1_1	GT3(2-241)
JARIFT010007113.1_2	GH154(1-171)
JARIFT010007211.1_1	GH132(49-271)
JARIFT010007225.1_1	GH73(120-253)
JARIFT010007226.1_1	GT24(121-369)
JARIFT010007252.1_2	GH25(83-260)
JARIFT010007277.1_1	GT2(1-212)
JARIFT010007330.1_1	GH13_20(1-252)
JARIFT010007359.1_1	GT34(145-369)
JARIFT010007443.1_2	GH37(71-250)
JARIFT010007449.1_1	GH103(40-338)
JARIFT010007457.1_1	GH17(22-297)
JARIFT010007527.1_1	GH31(2-379)
JARIFT010007601.1_1	GH5_9(19-345)
JARIFT010007623.1_1	GT2(31-194)
JARIFT010007813.1_1	GH23(55-161)
JARIFT010007851.1_1	GH1(1-377)
JARIFT010007939.1_2	GT8(18-162)
JARIFT010007942.1_1	GT4(194-332)
JARIFT010008042.1_1	GT56(1-145)
JARIFT010008103.1_2	GH4(6-185)
JARIFT010008114.1_1	GT32(90-169)
JARIFT010008179.1_1	GT62(55-316)
JARIFT010008215.1_1	GT28(187-325)
JARIFT010008256.1_2	GH23(72-176)
JARIFT010008309.1_1	GT15(78-348)
JARIFT010008369.1_1	GT2(8-158)
JARIFT010008427.1_2	GH8(5-239)
JARIFT010008440.1_1	GH16_19(99-266)
JARIFT010008504.1_1	GH68(191-394)
JARIFT010008585.1_1	GT15(2-262)
JARIFT010008672.1_1	GT22(53-270)
JARIFT010008689.1_2	GT4(36-201)
JARIFT010008749.1_1	GH77(57-261)
JARIFT010008796.1_1	GH76(2-337)
JARIFT010008821.1_2	GT26(55-229)
JARIFT010008991.1_1	GT2(124-316)
JARIFT010009060.1_2	AA1_2(41-340)
JARIFT010009087.1_1	GH13_11(83-413)
JARIFT010009160.1_1	GT2(205-412)
JARIFT010009255.1_1	GH43_11(1-226)+CBM91(253-407)
JARIFT010009343.1_1	GT34(8-256)
JARIFT010009364.1_1	GT2(1-364)
JARIFT010009539.1_2	GT2(8-111)
JARIFT010009547.1_1	GH5_12(13-339)
JARIFT010009635.1_1	GH45(45-245)
JARIFT010009980.1_1	GH5_49(1-224)
JARIFT010010255.1_1	GT48(1-366)
JARIFT010010296.1_1	CE4(153-259)
JARIFT010010307.1_1	GT1(115-334)
JARIFT010010336.1_1	AA1_2(67-318)
JARIFT010010403.1_2	GT20(4-310)
JARIFT010010460.1_1	GH16_18(73-149)
JARIFT010010598.1_1	GH5_49(1-266)
JARIFT010010623.1_1	CBM21(214-324)
JARIFT010010688.1_1	AA3_2(3-359)
JARIFT010010745.1_1	CE4(144-249)
JARIFT010010812.1_1	GT15(5-223)
JARIFT010010826.1_1	GH31(2-370)
JARIFT010010887.1_1	GH20(1-342)
JARIFT010011002.1_1	GH28(41-323)
JARIFT010011133.1_2	GT4(47-193)
JARIFT010011205.1_1	GT2(5-118)
JARIFT010011438.1_2	AA3_2(2-288)
JARIFT010011495.1_1	CE1(2-237)
JARIFT010011566.1_1	GT20(72-338)
JARIFT010011664.1_1	GT4(42-198)
JARIFT010011670.1_2	GT4(2-76)
JARIFT010011764.1_1	GH132(7-282)
JARIFT010011830.1_1	GH13_29(9-349)
JARIFT010011837.1_1	GT35(1-347)
JARIFT010011891.1_1	GT2(1-302)
JARIFT010012059.1_1	GH109(4-145)
JARIFT010012132.1_1	GT20(3-240)
JARIFT010012163.1_1	GH43_11(2-145)+CBM91(174-341)
JARIFT010012258.1_1	GT2(2-78)+GT2(56-272)
JARIFT010012263.1_2	CE4(23-155)
JARIFT010012330.1_1	GH18(27-204)
JARIFT010012518.1_1	AA6(1-133)
JARIFT010012586.1_1	GT26(104-268)
JARIFT010012588.1_1	GT32(89-170)
JARIFT010012670.1_1	GH16_18(1-123)
JARIFT010012703.1_1	GH16_19(6-171)
JARIFT010012790.1_1	GH17(82-313)
JARIFT010012838.1_1	GH42(19-275)
JARIFT010012864.1_1	GT2(6-168)
JARIFT010012866.1_1	GT2(3-102)
JARIFT010012877.1_1	GT20(3-329)
JARIFT010012920.1_1	GT2(17-154)
JARIFT010012973.1_2	GH103(20-221)
JARIFT010013000.1_1	CE1(3-207)
JARIFT010013124.1_1	GT15(1-262)
JARIFT010013160.1_1	GH125(1-323)
JARIFT010013177.1_1	GH76(11-262)
JARIFT010013179.1_1	AA3_2(5-324)
JARIFT010013247.1_1	GH81(1-313)
JARIFT010013372.1_1	GT2(2-103)
JARIFT010013405.1_1	GT83(1-250)
JARIFT010013446.1_1	GT2(36-180)
JARIFT010013746.1_1	AA6(3-83)
JARIFT010013866.1_1	GH25(85-269)
JARIFT010013882.1_1	CE9(7-243)
JARIFT010013922.1_1	GT50(1-158)
JARIFT010013988.1_1	GT62(38-271)
JARIFT010014208.1_1	GH17(41-168)
JARIFT010014274.1_2	GT2(9-138)
JARIFT010014379.1_1	GT51(117-248)
JARIFT010014486.1_2	GT2(25-113)
JARIFT010014814.1_1	GT34(1-188)
JARIFT010014932.1_1	GH4(6-90)
JARIFT010015028.1_1	GT2(17-176)
JARIFT010015141.1_1	PL22_1(33-138)
JARIFT010015387.1_2	GH108(10-80)
JARIFT010015404.1_1	GT8(29-222)
JARIFT010015568.1_1	CBM48(55-141)
JARIFT010015590.1_1	AA6(1-166)
JARIFT010015772.1_1	CE1(2-229)
JARIFT010015971.1_1	CBM43(66-151)
JARIFT010016110.1_1	GT26(62-182)
JARIFT010016315.1_1	CE20(2-145)
JARIFT010016392.1_1	GH23(62-168)
JARIFT010016442.1_1	GH72(19-203)
JARIFT010016469.1_1	GH23(82-189)
JARIFT010016643.1_1	GH13_23(1-178)
JARIFT010016691.1_1	GT9(1-103)
JARIFT010016709.1_1	GH5_12(2-273)
JARIFT010016851.1_1	GT4(53-189)
JARIFT010016869.1_1	GH36(6-260)
JARIFT010017303.1_1	GT4(38-180)
JARIFT010017380.1_1	GT5(8-266)
JARIFT010017417.1_1	GT8(4-226)
JARIFT010017438.1_1	GH25(8-178)
JARIFT010017619.1_1	GH132(56-263)
JARIFT010017646.1_1	GT2(94-263)
JARIFT010017888.1_1	GH5_25(1-156)
JARIFT010018210.1_1	GH3(36-223)
JARIFT010018264.1_1	GH23(2-103)
JARIFT010018660.1_2	GT9(77-217)
JARIFT010018726.1_1	AA9(3-169)
JARIFT010018862.1_1	GH144(1-249)
JARIFT010018889.1_1	GH13_23(31-228)
JARIFT010018929.1_2	GT30(32-106)
JARIFT010018973.1_1	GH3(3-203)
JARIFT010019499.1_1	GT15(1-96)
JARIFT010019583.1_1	GT22(2-172)
JARIFT010019699.1_1	GH103(7-242)
JARIFT010019796.1_2	CE9(2-176)
JARIFT010019878.1_2	GT4(1-87)
JARIFT010019882.1_1	AA6(4-96)
JARIFT010019896.1_1	GH20(56-239)
JARIFT010020017.1_2	GH42(10-149)
JARIFT010020044.1_1	GH13_5(1-184)
JARIFT010020174.1_1	GH38(1-182)
JARIFT010020199.1_1	AA6(3-90)
JARIFT010020261.1_1	AA4(7-208)
JARIFT010020442.1_1	GT2(1-90)
JARIFT010020569.1_1	GH16_19(1-77)
JARIFT010020716.1_1	GH18(4-232)
JARIFT010020869.1_1	GH76(28-166)
JARIFT010020986.1_1	GT2(6-83)
JARIFT010021071.1_1	CE4(1-108)
JARIFT010021600.1_1	GH13_29(29-214)
JARIFT010021844.1_1	GT1(15-220)
JARIFT010022226.1_1	GT15(53-222)
JARIFT010022527.1_1	GH37(2-220)
JARIFT010022612.1_1	GT30(1-68)
JARIFT010022707.1_1	GH3(85-204)
JARIFT010022805.1_1	GT39(43-204)
JARIFT010023010.1_1	GH13_5(24-216)
JARIFT010023293.1_1	GH16_21(54-214)
JARIFT010023302.1_1	AA3_2(11-211)
JARIFT010023315.1_1	GH25(33-213)
JARIFT010023336.1_1	CE1(5-144)
JARIFT010023493.1_1	GT2(11-198)
JARIFT010023582.1_1	GT4(55-191)
JARIFT010023685.1_1	GH32(1-202)
JARIFT010023698.1_1	GT2(136-211)
JARIFT010023724.1_1	GT51(18-196)
JARIFT010023796.1_2	GH109(3-145)
JARIFT010023837.1_1	GT22(6-184)
JARIFT010023850.1_1	GT51(1-80)
JARIFT010023871.1_1	GT5(2-203)
JARIFT010024407.1_2	GT4(2-85)
JARIFT010024560.1_1	CE1(1-205)
JARIFT010025015.1_1	GH3(4-202)
JARIFT010025602.1_1	GH47(42-200)
JARIFT010025736.1_1	CE9(8-152)
JARIFT010025779.1_1	GH23(81-180)
JARIFT010025891.1_1	GT62(41-136)
JARIFT010026055.1_1	GH1(2-198)
JARIFT010026096.1_1	GH77(1-197)
JARIFT010026144.1_1	GH73(38-158)
JARIFT010026219.1_1	GH13_11(1-166)
JARIFT010026763.1_1	GT113(2-194)
JARIFT010026800.1_1	CBM19(118-160)
JARIFT010026881.1_1	GH72(1-179)
JARIFT010026919.1_1	GH8(3-193)
JARIFT010027038.1_2	GH24(22-81)
JARIFT010027056.1_1	GT76(1-181)
JARIFT010027319.1_1	CBM34(6-72)
JARIFT010027800.1_1	CE1(3-188)
JARIFT010027907.1_1	GH28(4-170)
JARIFT010028297.1_2	GH4(3-108)
JARIFT010028324.1_1	GH16_2(1-171)
JARIFT010028352.1_1	GH32(51-186)
JARIFT010028404.1_1	GT62(1-171)
JARIFT010028548.1_1	GH109(1-154)
JARIFT010028567.1_1	GH13_9(1-142)
JARIFT010028604.1_1	GH16_2(1-184)
JARIFT010028627.1_1	AA3_2(1-185)
JARIFT010028752.1_1	GT2(1-184)
JARIFT010028886.1_2	GT26(2-80)
JARIFT010029021.1_1	GT8(51-183)
JARIFT010029093.1_1	AA6(5-140)
JARIFT010029178.1_1	GH53(17-180)
JARIFT010029213.1_1	CE11(4-122)
JARIFT010029261.1_1	GH23(11-148)
JARIFT010029490.1_1	GT2(2-110)
JARIFT010030094.1_1	GH76(10-157)
JARIFT010030281.1_1	GH13_14(40-178)
JARIFT010030374.1_1	GT2(76-177)
JARIFT010030713.1_1	GH105(2-176)
JARIFT010030746.1_1	GT2(1-133)
JARIFT010030931.1_1	GH76(1-174)
JARIFT010031067.1_2	GT28(2-101)
JARIFT010031438.1_1	CBM21(2-97)
JARIFT010031771.1_1	GT4(43-168)
JARIFT010032071.1_1	GH73(59-167)
JARIFT010032652.1_1	GH132(58-166)
JARIFT010032704.1_1	GT2(3-139)
JARIFT010032732.1_1	GH13_19(1-167)
JARIFT010032901.1_1	GT34(72-167)
JARIFT010032919.1_1	GH13_11(1-166)

## Sheet: Table S3e_18KR
Supplementary Table S3e. CAZymes encoded in metagenome of khurunga 18KR
Gene ID	HMMER
JARIFR010000001.1_103	CE4(175-283)
JARIFR010000001.1_117	GH73(73-210)+CBM50(245-286)
JARIFR010000001.1_126	GH109(4-156)
JARIFR010000001.1_173	GH25(95-270)
JARIFR010000001.1_178	GT113(5-346)
JARIFR010000001.1_180	GT4(199-348)
JARIFR010000001.1_181	GT2(7-132)
JARIFR010000001.1_183	GT2(12-176)
JARIFR010000001.1_185	GT2(6-147)
JARIFR010000001.1_189	GT2(5-162)
JARIFR010000001.1_211	GH1(7-475)
JARIFR010000001.1_215	GH170(3-359)
JARIFR010000001.1_244	GH13_8(211-502)
JARIFR010000002.1_170	GH109(1-173)
JARIFR010000002.1_199	GT35(4-676)
JARIFR010000002.1_30	GT4(165-310)
JARIFR010000002.1_31	GT4(205-343)
JARIFR010000003.1_105	GT51(84-255)
JARIFR010000003.1_110	GH1(7-475)
JARIFR010000003.1_111	GH1(3-497)
JARIFR010000003.1_144	GT51(122-310)
JARIFR010000003.1_22	GH32(37-342)
JARIFR010000003.1_61	GT51(67-244)
JARIFR010000003.1_63	GH73(33-166)
JARIFR010000003.1_92	GH65(269-625)
JARIFR010000003.1_96	GH65(309-699)
JARIFR010000004.1_111	CBM34(6-133)+GH13_20(183-487)
JARIFR010000004.1_112	GH13_31(28-363)
JARIFR010000004.1_113	GH65(320-686)
JARIFR010000004.1_134	GT2(7-135)
JARIFR010000004.1_156	GH1(8-475)
JARIFR010000004.1_16	CE1(10-248)
JARIFR010000004.1_172	GH170(1-347)
JARIFR010000004.1_45	GT28(189-351)
JARIFR010000004.1_85	GH1(3-471)
JARIFR010000005.1_38	GH73(251-378)
JARIFR010000005.1_40	GH1(2-475)
JARIFR010000005.1_41	GH1(2-474)
JARIFR010000006.1_128	GT51(78-257)
JARIFR010000007.1_110	GH3(109-338)
JARIFR010000007.1_22	CE4(135-246)
JARIFR010000007.1_50	GH25(44-221)
JARIFR010000007.1_70	GH146(14-550)
JARIFR010000007.1_72	GH127(13-567)
JARIFR010000007.1_76	GH36(53-608)
JARIFR010000007.1_8	GH36(11-712)
JARIFR010000007.1_81	GH39(126-264)
JARIFR010000008.1_13	GT51(125-292)
JARIFR010000008.1_24	GH25(122-317)
JARIFR010000008.1_29	GT2(10-171)
JARIFR010000008.1_32	GT2(10-174)
JARIFR010000008.1_34	GT4(194-341)
JARIFR010000008.1_35	GT2(6-138)
JARIFR010000008.1_40	GT2(6-167)
JARIFR010000009.1_101	GH13_28(66-327)+CBM26(579-653)+CBM26(759-823)
JARIFR010000009.1_43	GH13_5(30-372)
JARIFR010000009.1_57	CE1(69-243)
JARIFR010000009.1_58	CE1(20-273)
JARIFR010000009.1_70	GT2(3-167)
JARIFR010000009.1_80	GT5(6-477)
JARIFR010000009.1_81	GH13_9(184-473)
JARIFR010000010.1_119	GH31(166-591)
JARIFR010000010.1_25	GH1(1-449)
JARIFR010000011.1_1	GH43_11(4-315)+CBM91(344-546)
JARIFR010000011.1_2	GH5_44(52-357)
JARIFR010000011.1_33	GH25(65-247)
JARIFR010000011.1_44	GH170(1-346)
JARIFR010000011.1_71	GH1(13-433)
JARIFR010000011.1_72	GH3(80-304)
JARIFR010000012.1_26	CE1(10-250)
JARIFR010000012.1_64	GT35(78-752)
JARIFR010000012.1_65	GH77(10-478)
JARIFR010000012.1_70	GH13(21-314)
JARIFR010000013.1_25	GH1(135-408)
JARIFR010000013.1_38	GH32(37-340)
JARIFR010000013.1_44	CE9(6-376)
JARIFR010000016.1_22	GH32(27-324)
JARIFR010000016.1_85	GT4(193-335)
JARIFR010000016.1_86	GT4(190-334)
JARIFR010000016.1_87	GT2(4-137)
JARIFR010000016.1_88	GT32(94-173)
JARIFR010000017.1_48	CE1(10-253)
JARIFR010000017.1_60	GT28(189-349)
JARIFR010000018.1_14	GH115(15-452)
JARIFR010000019.1_49	CE9(6-377)
JARIFR010000022.1_22	GH73(66-204)
JARIFR010000022.1_62	GH25(58-218)
JARIFR010000022.1_77	GH13_29(1-327)
JARIFR010000023.1_1	GT91(55-545)
JARIFR010000023.1_32	GT57(43-520)
JARIFR010000023.1_33	GH17(418-662)
JARIFR010000024.1_26	GT28(188-347)
JARIFR010000024.1_5	GT2(9-171)
JARIFR010000024.1_6	GT83(18-236)
JARIFR010000025.1_17	CBM41(155-257)+CBM41(264-367)+GH13_41(526-827)+CBM41(977-1076)+CBM41(1088-1192)+GH13_12(1456-1792)
JARIFR010000026.1_48	GT51(91-262)
JARIFR010000027.1_50	GH13_29(25-364)
JARIFR010000028.1_51	GH8(38-278)
JARIFR010000028.1_53	GT2(50-280)
JARIFR010000028.1_59	GT113(16-179)+GT113(185-299)
JARIFR010000028.1_70	GH170(1-237)
JARIFR010000029.1_14	GT28(182-344)
JARIFR010000029.1_61	GH1(6-175)
JARIFR010000031.1_12	GT51(147-314)
JARIFR010000031.1_43	GH13_29(25-364)
JARIFR010000032.1_6	CE1(12-239)
JARIFR010000033.1_33	GH1(1-465)
JARIFR010000033.1_72	CE4(147-275)
JARIFR010000034.1_26	GH13_31(29-363)
JARIFR010000034.1_58	GH109(3-150)
JARIFR010000035.1_7	GT15(61-339)
JARIFR010000036.1_14	GH25(69-251)
JARIFR010000036.1_16	GH73(105-243)
JARIFR010000037.1_70	GT32(18-96)
JARIFR010000037.1_73	GT2(9-160)
JARIFR010000038.1_3	GH32(49-359)
JARIFR010000038.1_62	GT51(104-284)
JARIFR010000039.1_45	GT51(98-276)
JARIFR010000040.1_71	GH8(10-345)
JARIFR010000042.1_10	GT26(62-227)
JARIFR010000042.1_6	CE9(7-371)
JARIFR010000045.1_14	GT51(77-255)
JARIFR010000046.1_14	GT28(189-341)
JARIFR010000047.1_39	GH43_30(43-317)
JARIFR010000047.1_47	GT2(7-133)+GT2(333-477)
JARIFR010000047.1_50	GT2(43-166)
JARIFR010000047.1_51	GT2(43-172)
JARIFR010000048.1_29	GT51(89-277)
JARIFR010000049.1_26	GH73(69-194)
JARIFR010000050.1_34	CE9(8-376)
JARIFR010000050.1_5	GH73(62-200)
JARIFR010000051.1_9	GH85(163-453)
JARIFR010000052.1_10	GH65(320-685)
JARIFR010000052.1_16	GH1(3-471)
JARIFR010000052.1_5	CBM34(6-133)+GH13_20(183-487)
JARIFR010000052.1_6	GH13_31(28-355)
JARIFR010000052.1_8	GH13_36(65-377)
JARIFR010000052.1_9	GH13_31(31-365)
JARIFR010000053.1_25	GT28(193-355)
JARIFR010000053.1_44	GT2(5-138)
JARIFR010000054.1_8	GT32(178-262)
JARIFR010000055.1_33	GT35(92-796)
JARIFR010000055.1_34	GT5(2-473)
JARIFR010000055.1_37	CBM48(22-104)+GH13_9(173-471)
JARIFR010000055.1_38	CBM41(4-101)+GH13_14(315-623)
JARIFR010000056.1_34	GH109(3-153)
JARIFR010000056.1_36	GH109(3-149)
JARIFR010000056.1_38	GH13_29(24-363)
JARIFR010000056.1_9	CE4(133-260)
JARIFR010000057.1_14	GH65(308-699)
JARIFR010000057.1_46	GH65(304-703)
JARIFR010000057.1_7	GH3(136-360)
JARIFR010000058.1_35	GH25(69-253)
JARIFR010000060.1_34	GT28(189-339)
JARIFR010000060.1_36	GH13_42(206-486)+CBM26(840-909)+CBM26(1123-1197)+CBM26(1302-1369)
JARIFR010000061.1_45	GT2(5-133)
JARIFR010000061.1_46	GT2(7-142)
JARIFR010000061.1_47	GT11(4-264)
JARIFR010000061.1_5	GT51(108-279)
JARIFR010000061.1_52	GT2(5-147)
JARIFR010000062.1_53	GT51(76-255)
JARIFR010000063.1_23	GH18(43-342)
JARIFR010000063.1_24	AA10(29-205)
JARIFR010000064.1_12	AA10(29-205)
JARIFR010000064.1_13	GH18(56-356)
JARIFR010000065.1_27	GH25(58-207)
JARIFR010000065.1_36	GT2(5-175)
JARIFR010000065.1_53	GT4(199-343)
JARIFR010000065.1_54	GT4(161-304)
JARIFR010000067.1_46	GH1(2-475)
JARIFR010000067.1_8	GT51(114-287)
JARIFR010000069.1_64	CE4(263-376)
JARIFR010000071.1_36	GH146(189-687)
JARIFR010000074.1_15	GH170(3-359)
JARIFR010000074.1_32	GT2(12-182)
JARIFR010000074.1_49	GH170(3-217)
JARIFR010000074.1_50	GH170(15-158)
JARIFR010000075.1_29	GH1(2-461)
JARIFR010000075.1_31	GH125(24-416)
JARIFR010000075.1_32	GH38(3-254)
JARIFR010000076.1_32	GT2(7-172)
JARIFR010000077.1_24	GT2(53-221)
JARIFR010000080.1_6	GH73(52-190)
JARIFR010000081.1_14	GH47(75-560)
JARIFR010000081.1_21	GT39(60-301)
JARIFR010000085.1_10	CBM21(329-440)
JARIFR010000085.1_13	GT39(63-300)
JARIFR010000086.1_11	GH73(66-205)
JARIFR010000087.1_14	GT35(92-795)
JARIFR010000087.1_15	GT5(2-475)
JARIFR010000087.1_18	CBM48(25-105)+GH13_9(174-472)
JARIFR010000087.1_19	GH13_39(187-494)
JARIFR010000087.1_35	GT51(59-236)
JARIFR010000087.1_41	GH109(1-153)
JARIFR010000087.1_7	GT113(12-333)
JARIFR010000088.1_38	GT2(4-131)
JARIFR010000091.1_13	GH77(22-660)
JARIFR010000091.1_16	GT5(12-486)
JARIFR010000091.1_17	GT35(93-796)
JARIFR010000091.1_18	GH13_39(186-492)
JARIFR010000092.1_8	GH132(132-428)
JARIFR010000094.1_16	CE9(6-371)
JARIFR010000094.1_26	GT113(17-324)
JARIFR010000095.1_26	GT2(69-146)
JARIFR010000098.1_1	GH13_40(16-260)
JARIFR010000098.1_6	GH2(32-905)
JARIFR010000100.1_18	GH3(16-190)
JARIFR010000100.1_7	GH73(71-215)
JARIFR010000108.1_2	GH1(20-484)
JARIFR010000109.1_12	GH13_18(36-375)
JARIFR010000109.1_15	GT4(197-346)
JARIFR010000109.1_16	GT4(160-302)
JARIFR010000110.1_22	GH2(7-586)
JARIFR010000110.1_38	GH13_31(28-378)
JARIFR010000110.1_6	GH43_26(4-310)
JARIFR010000110.1_8	GH51(2-436)
JARIFR010000115.1_2	GT8(13-227)
JARIFR010000120.1_31	GT2(321-556)
JARIFR010000123.1_19	CE4(239-351)
JARIFR010000126.1_26	GH8(38-366)
JARIFR010000126.1_28	GT2(53-205)
JARIFR010000127.1_29	GH73(48-186)
JARIFR010000127.1_30	GH73(51-188)
JARIFR010000135.1_29	GH1(2-300)
JARIFR010000135.1_31	GH38(4-255)
JARIFR010000136.1_14	GH63(608-827)
JARIFR010000137.1_21	CE9(11-379)
JARIFR010000137.1_25	GT113(16-309)
JARIFR010000137.1_6	GH13_18(36-372)
JARIFR010000141.1_34	GH77(10-491)
JARIFR010000141.1_35	GT35(78-752)
JARIFR010000144.1_19	GT2(7-159)
JARIFR010000144.1_22	GT4(199-340)
JARIFR010000144.1_25	GT2(5-112)
JARIFR010000145.1_28	GT4(327-477)
JARIFR010000145.1_29	GT4(313-463)
JARIFR010000147.1_20	GT48(717-1479)
JARIFR010000148.1_35	GT2(201-317)+GT2(294-513)
JARIFR010000153.1_2	GH127(15-573)
JARIFR010000157.1_25	GH73(55-188)
JARIFR010000157.1_26	GH73(65-199)
JARIFR010000157.1_35	GT4(219-368)
JARIFR010000162.1_10	GT4(157-297)
JARIFR010000162.1_11	GH13_5(30-372)
JARIFR010000162.1_15	GH170(3-359)
JARIFR010000162.1_22	GH1(2-474)
JARIFR010000162.1_9	GT4(205-345)
JARIFR010000164.1_24	CE1(10-248)
JARIFR010000165.1_10	GT15(106-376)
JARIFR010000165.1_9	GT15(201-476)
JARIFR010000171.1_15	GT35(92-795)
JARIFR010000171.1_16	GT5(2-475)
JARIFR010000171.1_19	CBM48(25-105)+GH13_9(174-472)
JARIFR010000171.1_20	GH13_39(187-494)
JARIFR010000174.1_14	GH13_14(145-449)
JARIFR010000174.1_15	CBM68(4-94)
JARIFR010000174.1_21	GH77(10-493)
JARIFR010000174.1_7	GT2(5-107)
JARIFR010000178.1_1	GH132(27-291)
JARIFR010000182.1_16	GT50(150-415)
JARIFR010000184.1_22	GH13_18(36-372)
JARIFR010000184.1_4	CE9(10-379)
JARIFR010000186.1_16	GH25(59-244)
JARIFR010000186.1_3	GH1(5-462)
JARIFR010000187.1_1	GH13_25(1090-1556)
JARIFR010000192.1_1	CE9(12-376)
JARIFR010000196.1_18	GH13_29(24-363)
JARIFR010000196.1_20	GH109(2-149)
JARIFR010000196.1_22	GH109(3-153)
JARIFR010000197.1_14	GT4(159-299)
JARIFR010000197.1_15	GT4(206-345)
JARIFR010000197.1_3	GH1(2-473)
JARIFR010000197.1_4	GH1(2-475)
JARIFR010000202.1_11	GH38(5-277)
JARIFR010000202.1_12	GH125(25-422)
JARIFR010000202.1_14	GH92(202-698)
JARIFR010000202.1_19	GH43_11(4-305)+CBM91(333-539)
JARIFR010000202.1_3	GH1(2-459)
JARIFR010000202.1_5	GH85(112-427)+CBM32(796-916)
JARIFR010000202.1_6	GH13_31(27-349)
JARIFR010000202.1_7	GH20(3-301)
JARIFR010000203.1_9	GT2(8-175)
JARIFR010000206.1_15	GT2(3-164)
JARIFR010000206.1_17	GH73(210-370)
JARIFR010000206.1_4	GT2(5-112)
JARIFR010000206.1_7	GT4(187-334)
JARIFR010000209.1_23	CE9(1-299)
JARIFR010000212.1_11	GT4(384-527)
JARIFR010000212.1_3	GT2(66-178)
JARIFR010000213.1_16	GH65(427-838)
JARIFR010000215.1_1	GH8(3-150)
JARIFR010000215.1_19	GT2(8-160)
JARIFR010000215.1_2	GH8(3-146)
JARIFR010000215.1_35	GH31(383-611)
JARIFR010000218.1_7	GH5_49(85-373)
JARIFR010000224.1_3	GH29(4-336)
JARIFR010000224.1_4	GH29(16-358)
JARIFR010000224.1_5	GH1(2-457)
JARIFR010000224.1_6	GH92(201-695)
JARIFR010000224.1_7	GH38(3-270)
JARIFR010000224.1_8	GH125(22-416)
JARIFR010000224.1_9	GH20(9-291)
JARIFR010000225.1_31	GH13_31(28-376)
JARIFR010000226.1_6	GT4(203-341)
JARIFR010000227.1_19	GT2(6-174)
JARIFR010000229.1_24	GT2(45-272)
JARIFR010000231.1_1	AA2(110-354)
JARIFR010000232.1_31	GH170(1-345)
JARIFR010000234.1_25	GH1(5-466)
JARIFR010000245.1_7	GH115(18-779)
JARIFR010000246.1_9	GT2(5-166)
JARIFR010000249.1_7	GT2(6-167)
JARIFR010000249.1_9	CE4(136-265)
JARIFR010000250.1_11	GH25(55-204)
JARIFR010000251.1_35	CE4(276-389)
JARIFR010000251.1_39	GH20(39-313)
JARIFR010000253.1_18	GH109(2-152)
JARIFR010000253.1_23	GT2(8-241)
JARIFR010000258.1_11	GT8(2-258)
JARIFR010000258.1_12	GT2(6-167)
JARIFR010000258.1_2	GT2(5-116)
JARIFR010000258.1_5	GT4(194-338)
JARIFR010000259.1_3	GH1(1-391)
JARIFR010000261.1_19	GT4(334-488)
JARIFR010000261.1_20	GT4(313-472)
JARIFR010000261.1_25	GH1(2-412)
JARIFR010000263.1_2	GT51(47-224)
JARIFR010000268.1_15	CE4(133-260)
JARIFR010000269.1_25	GH1(9-478)
JARIFR010000270.1_3	GH32(45-349)
JARIFR010000272.1_13	GH13_31(28-376)
JARIFR010000273.1_18	GT51(41-217)
JARIFR010000282.1_25	GH65(38-407)
JARIFR010000282.1_3	GT2(9-121)
JARIFR010000283.1_10	GT4(157-297)
JARIFR010000283.1_5	GH13_8(218-509)
JARIFR010000283.1_9	GT4(205-347)
JARIFR010000290.1_22	CE1(10-253)
JARIFR010000291.1_8	GH3(110-328)
JARIFR010000298.1_16	GH25(39-204)
JARIFR010000300.1_25	GH32(30-326)
JARIFR010000303.1_18	GH73(288-428)
JARIFR010000304.1_33	GH73(239-372)
JARIFR010000305.1_20	GT28(189-353)
JARIFR010000314.1_28	GT113(12-186)
JARIFR010000315.1_26	GT51(63-240)
JARIFR010000320.1_19	CE1(8-264)
JARIFR010000322.1_12	CE1(8-262)
JARIFR010000324.1_1	GH1(8-271)
JARIFR010000328.1_18	GH1(9-379)
JARIFR010000328.1_4	GH25(45-230)
JARIFR010000329.1_1	GH1(7-468)
JARIFR010000331.1_4	GT2(527-1044)
JARIFR010000333.1_6	GT20(6-472)
JARIFR010000334.1_10	GH2(22-625)
JARIFR010000335.1_17	GT51(70-245)
JARIFR010000335.1_27	GH1(1-471)
JARIFR010000336.1_9	GT22(29-417)
JARIFR010000337.1_7	GT32(127-208)
JARIFR010000342.1_4	GH170(1-346)
JARIFR010000343.1_18	GT51(60-240)
JARIFR010000351.1_18	GT51(110-283)
JARIFR010000354.1_1	GH1(16-231)
JARIFR010000367.1_4	GT4(230-393)
JARIFR010000374.1_15	CE1(10-247)
JARIFR010000375.1_4	GH25(8-192)
JARIFR010000377.1_21	GH73(160-298)
JARIFR010000386.1_12	GH170(3-359)
JARIFR010000389.1_15	GT34(185-424)
JARIFR010000389.1_7	GT15(89-369)
JARIFR010000398.1_17	GT2(8-175)
JARIFR010000409.1_1	GH13_31(29-380)
JARIFR010000409.1_4	GH65(317-694)
JARIFR010000409.1_8	GH51(7-512)
JARIFR010000413.1_13	GH36(12-706)
JARIFR010000413.1_17	GH13_18(36-372)
JARIFR010000413.1_18	GH13_31(32-361)
JARIFR010000414.1_10	GT2(7-206)
JARIFR010000414.1_12	GT2(10-175)
JARIFR010000414.1_15	GT4(202-345)
JARIFR010000414.1_17	GT2(6-141)
JARIFR010000414.1_2	GH25(93-296)
JARIFR010000414.1_8	GT2(4-126)
JARIFR010000414.1_9	GT2(7-138)
JARIFR010000418.1_10	GT2(6-135)
JARIFR010000418.1_12	GT2(9-158)
JARIFR010000418.1_17	GT2(6-141)
JARIFR010000418.1_2	GT2(5-166)
JARIFR010000418.1_20	GT2(5-113)
JARIFR010000418.1_7	GT11(4-306)
JARIFR010000418.1_8	GT4(183-326)
JARIFR010000418.1_9	GT2(9-139)
JARIFR010000419.1_12	GH32(37-340)
JARIFR010000419.1_7	GH1(5-459)
JARIFR010000425.1_7	GT22(15-400)
JARIFR010000433.1_13	GH2(34-885)
JARIFR010000438.1_3	GH73(33-165)+CBM50(193-235)
JARIFR010000439.1_8	GH81(2-666)
JARIFR010000441.1_20	GH1(3-471)
JARIFR010000442.1_14	CE4(129-259)
JARIFR010000442.1_19	GH4(3-178)
JARIFR010000455.1_14	GH1(2-489)
JARIFR010000455.1_25	AA4(25-234)
JARIFR010000455.1_9	GH1(26-349)
JARIFR010000460.1_9	GH13_31(29-373)
JARIFR010000461.1_10	GT2(4-146)
JARIFR010000461.1_14	GT2(5-139)
JARIFR010000461.1_15	GT4(189-329)
JARIFR010000461.1_20	CBM13(55-191)+CBM13(197-288)
JARIFR010000461.1_3	GT4(191-332)
JARIFR010000461.1_5	GT2(9-154)
JARIFR010000461.1_7	GT2(6-136)
JARIFR010000461.1_8	GT2(6-168)
JARIFR010000461.1_9	GT2(9-173)
JARIFR010000469.1_1	GH68(2-400)
JARIFR010000469.1_10	GT2(6-131)
JARIFR010000469.1_15	GT2(6-172)
JARIFR010000469.1_2	GH32(51-353)
JARIFR010000469.1_7	GT111(4-216)
JARIFR010000469.1_9	GT2(15-147)
JARIFR010000476.1_17	GH78(162-616)
JARIFR010000487.1_8	GH16_19(50-221)
JARIFR010000489.1_12	GH73(33-165)
JARIFR010000489.1_14	GT51(83-258)
JARIFR010000490.1_6	GT51(93-265)
JARIFR010000495.1_12	GT2(435-670)
JARIFR010000500.1_15	GH65(323-693)
JARIFR010000501.1_6	GH17(24-306)
JARIFR010000506.1_3	GH81(1-554)
JARIFR010000512.1_8	GH5_12(36-574)
JARIFR010000513.1_11	GH73(69-207)
JARIFR010000513.1_13	GT32(20-96)
JARIFR010000524.1_7	GH5_9(133-467)
JARIFR010000529.1_18	GH170(1-343)
JARIFR010000538.1_21	GH13_29(24-363)
JARIFR010000544.1_3	GH170(1-345)
JARIFR010000548.1_3	CE1(13-221)
JARIFR010000554.1_10	GT51(83-258)
JARIFR010000554.1_12	GH73(33-165)
JARIFR010000556.1_10	GH1(19-484)
JARIFR010000557.1_10	GH72(16-321)
JARIFR010000568.1_10	GT33(61-469)
JARIFR010000570.1_10	GH8(53-306)
JARIFR010000570.1_14	CE20(209-330)
JARIFR010000570.1_8	GH67(70-655)
JARIFR010000570.1_9	CE4(3-115)
JARIFR010000575.1_6	GH77(22-661)
JARIFR010000577.1_6	GT15(137-415)
JARIFR010000585.1_6	GH72(22-344)
JARIFR010000587.1_6	CE14(10-128)
JARIFR010000594.1_13	GT2(7-170)
JARIFR010000594.1_14	GT2(6-108)
JARIFR010000594.1_3	GT4(194-334)
JARIFR010000594.1_5	GT2(10-170)
JARIFR010000594.1_9	GT4(199-343)
JARIFR010000600.1_4	GT21(64-354)
JARIFR010000600.1_6	GT35(141-858)
JARIFR010000604.1_7	GT76(7-308)
JARIFR010000607.1_5	GH13_8(211-502)
JARIFR010000610.1_1	CE1(10-248)
JARIFR010000612.1_2	GH109(1-153)
JARIFR010000613.1_2	GT62(64-325)
JARIFR010000628.1_2	GH1(2-473)
JARIFR010000628.1_4	GH1(3-472)
JARIFR010000630.1_11	GT2(3-126)
JARIFR010000630.1_9	GT2(3-159)
JARIFR010000632.1_10	GH109(1-150)
JARIFR010000633.1_1	GT15(109-449)
JARIFR010000633.1_6	GH63(455-931)
JARIFR010000635.1_18	GH25(47-232)
JARIFR010000638.1_16	AA1(73-459)
JARIFR010000640.1_4	GT2(4-166)
JARIFR010000642.1_12	GH13_31(27-377)
JARIFR010000642.1_13	CBM34(7-125)+GH13_20(174-477)
JARIFR010000642.1_14	GH65(320-689)
JARIFR010000643.1_4	GT71(234-501)
JARIFR010000643.1_9	GT15(16-292)
JARIFR010000644.1_1	GH37(10-501)
JARIFR010000646.1_9	GH109(1-150)
JARIFR010000651.1_5	AA4(96-325)
JARIFR010000653.1_6	GT57(36-551)
JARIFR010000653.1_7	CBM21(345-460)
JARIFR010000661.1_6	GH36(4-410)
JARIFR010000662.1_7	GT4(177-325)
JARIFR010000668.1_9	GH13(60-313)
JARIFR010000669.1_6	GT15(66-329)
JARIFR010000672.1_2	AA6(1-185)
JARIFR010000679.1_3	GT2(7-171)
JARIFR010000679.1_5	GT26(63-229)
JARIFR010000692.1_4	GT4(195-347)
JARIFR010000692.1_6	GT4(182-298)
JARIFR010000692.1_7	GT4(185-325)
JARIFR010000694.1_2	CE4(108-221)
JARIFR010000695.1_17	GH73(3-134)
JARIFR010000704.1_10	GH25(69-253)
JARIFR010000704.1_3	CBM34(8-127)+GH13_20(177-463)
JARIFR010000706.1_12	GH170(1-341)
JARIFR010000707.1_7	GT4(159-295)
JARIFR010000707.1_8	GT4(206-347)
JARIFR010000712.1_10	GH32(14-326)
JARIFR010000716.1_6	GT34(67-319)
JARIFR010000718.1_10	GT28(189-353)
JARIFR010000724.1_7	AA1_2(43-383)
JARIFR010000726.1_8	GT66(54-693)
JARIFR010000734.1_11	GT8(3-257)
JARIFR010000734.1_13	GT2(12-181)
JARIFR010000734.1_9	GT101(28-172)
JARIFR010000739.1_10	GH65(327-693)
JARIFR010000739.1_11	GH13_31(28-361)
JARIFR010000739.1_12	GH13_31(3-231)
JARIFR010000741.1_4	GT51(110-284)
JARIFR010000746.1_8	GH72(38-341)+CBM43(392-475)
JARIFR010000747.1_2	GH76(25-399)
JARIFR010000748.1_3	GT2(265-427)
JARIFR010000757.1_2	GH67(71-660)
JARIFR010000757.1_3	CE4(3-115)
JARIFR010000757.1_4	GH8(44-367)
JARIFR010000757.1_9	CE20(84-227)+CE20(382-502)
JARIFR010000759.1_10	CE9(9-376)
JARIFR010000775.1_6	GT28(189-338)
JARIFR010000777.1_1	GH1(2-472)
JARIFR010000778.1_6	GT51(93-265)
JARIFR010000779.1_15	GH73(70-210)+CBM50(243-284)
JARIFR010000779.1_7	GH109(3-156)
JARIFR010000780.1_13	GT51(55-222)
JARIFR010000780.1_5	GT4(193-342)
JARIFR010000783.1_4	GH13_5(31-371)
JARIFR010000789.1_10	GH1(23-436)
JARIFR010000789.1_13	GH1(4-491)
JARIFR010000789.1_6	GH1(4-370)
JARIFR010000794.1_2	GH3(132-357)
JARIFR010000798.1_5	GH1(8-478)
JARIFR010000808.1_1	GH68(179-543)
JARIFR010000808.1_11	GT2(9-168)
JARIFR010000808.1_3	GH25(47-227)
JARIFR010000812.1_8	GT51(99-289)
JARIFR010000815.1_7	GH42(15-393)
JARIFR010000826.1_7	GH36(12-713)
JARIFR010000831.1_3	GH13_14(286-586)
JARIFR010000831.1_5	GH1(8-478)
JARIFR010000841.1_10	GT5(3-466)
JARIFR010000841.1_6	GH13_14(241-544)
JARIFR010000841.1_7	GH13_9(181-481)
JARIFR010000842.1_1	GT4(1-71)
JARIFR010000842.1_2	GT4(190-296)
JARIFR010000842.1_4	GT11(1-297)
JARIFR010000842.1_5	GT2(7-156)
JARIFR010000842.1_8	GT111(3-220)
JARIFR010000848.1_12	GH109(2-144)
JARIFR010000851.1_2	GT2(14-144)
JARIFR010000851.1_5	GT4(901-1047)
JARIFR010000869.1_8	GH16_18(94-247)
JARIFR010000879.1_7	GH170(4-359)
JARIFR010000887.1_8	GH1(2-449)
JARIFR010000900.1_5	GT4(208-350)
JARIFR010000908.1_2	GH65(369-726)
JARIFR010000912.1_1	GH13_39(186-492)
JARIFR010000912.1_2	GT35(101-804)
JARIFR010000912.1_3	GT5(7-481)
JARIFR010000912.1_6	GH77(22-661)
JARIFR010000922.1_7	GT22(36-439)
JARIFR010000933.1_7	GH3(35-159)
JARIFR010000933.1_8	GH3(2-72)
JARIFR010000940.1_2	GH31(384-612)
JARIFR010000942.1_2	GT2(183-356)
JARIFR010000944.1_2	CE1(10-253)
JARIFR010000946.1_4	GH32(45-349)
JARIFR010000948.1_2	GT51(59-236)
JARIFR010000948.1_7	GH1(5-461)
JARIFR010000963.1_3	GH17(55-294)
JARIFR010000965.1_5	GT2(5-167)
JARIFR010000968.1_3	GT4(199-307)
JARIFR010000968.1_4	GT2(11-167)
JARIFR010000968.1_6	GT32(24-98)
JARIFR010000973.1_3	GT20(11-435)
JARIFR010000978.1_8	GH30_9(1-225)
JARIFR010000980.1_12	GH25(48-233)
JARIFR010000983.1_6	GT2(6-160)
JARIFR010000983.1_7	GT2(7-108)
JARIFR010001011.1_6	GT28(182-344)
JARIFR010001013.1_3	AA2(345-588)
JARIFR010001024.1_5	CE1(23-284)
JARIFR010001040.1_15	GH73(167-302)
JARIFR010001050.1_3	GT2(34-136)
JARIFR010001057.1_7	GT22(29-548)
JARIFR010001061.1_3	GT2(4-162)
JARIFR010001067.1_8	GH73(255-399)
JARIFR010001068.1_6	CE9(10-376)
JARIFR010001083.1_5	GH13_8(245-544)
JARIFR010001088.1_1	GH170(3-359)
JARIFR010001100.1_6	GH31(233-673)
JARIFR010001108.1_5	GH31(365-808)
JARIFR010001109.1_2	GT39(56-300)
JARIFR010001124.1_5	GT4(207-354)
JARIFR010001124.1_7	GT2(5-144)
JARIFR010001124.1_8	GT32(20-94)
JARIFR010001124.1_9	GT2(3-140)
JARIFR010001125.1_1	GT113(2-146)
JARIFR010001125.1_2	GT4(311-458)
JARIFR010001129.1_2	GT58(127-518)
JARIFR010001132.1_4	GH76(33-392)
JARIFR010001156.1_2	GH13_40(39-269)
JARIFR010001156.1_3	GH13_40(1-128)
JARIFR010001165.1_11	GH24(11-114)
JARIFR010001170.1_3	AA4(115-346)
JARIFR010001176.1_5	GH25(65-247)
JARIFR010001180.1_10	GH73(267-411)
JARIFR010001182.1_1	AA1_2(1-248)
JARIFR010001186.1_4	CE4(136-265)
JARIFR010001186.1_6	GT2(6-168)
JARIFR010001187.1_8	GT4(303-450)
JARIFR010001189.1_1	GH1(1-465)
JARIFR010001195.1_6	GT4(162-305)
JARIFR010001195.1_7	GT4(198-345)
JARIFR010001202.1_2	GH13_31(28-361)
JARIFR010001202.1_3	GH13_31(30-360)
JARIFR010001202.1_4	GH13(19-315)
JARIFR010001202.1_5	CBM34(7-134)+GH13_20(184-486)
JARIFR010001205.1_5	GH1(2-489)
JARIFR010001208.1_11	GH1(1-394)
JARIFR010001214.1_5	GH1(3-461)
JARIFR010001239.1_3	GT15(97-368)
JARIFR010001249.1_6	GT2(9-161)
JARIFR010001259.1_7	GT2(64-235)
JARIFR010001264.1_5	GH65(320-685)
JARIFR010001264.1_7	GH13_31(31-365)
JARIFR010001270.1_6	GH78(70-523)
JARIFR010001287.1_3	GH65(304-703)
JARIFR010001296.1_3	GH73(51-192)
JARIFR010001314.1_3	GT2(48-274)
JARIFR010001314.1_5	CE4(122-255)
JARIFR010001318.1_10	GH36(2-281)
JARIFR010001318.1_9	GH13_18(36-372)
JARIFR010001322.1_7	CE9(8-376)
JARIFR010001341.1_1	GH1(2-464)
JARIFR010001369.1_2	GH25(169-355)
JARIFR010001400.1_6	GH25(34-219)
JARIFR010001412.1_3	GT91(215-647)
JARIFR010001412.1_4	GT91(189-646)
JARIFR010001416.1_2	GT59(31-406)
JARIFR010001418.1_1	GH109(7-159)
JARIFR010001418.1_7	GH73(61-199)
JARIFR010001419.1_6	GH13_29(28-371)
JARIFR010001421.1_7	GT2(8-136)
JARIFR010001449.1_7	GT83(4-212)
JARIFR010001451.1_2	AA10(29-205)
JARIFR010001475.1_8	GH18(6-173)
JARIFR010001480.1_5	GT2(64-234)
JARIFR010001481.1_3	GT3(12-653)
JARIFR010001482.1_11	GH25(4-138)
JARIFR010001492.1_3	GT51(150-329)
JARIFR010001494.1_1	GT2(199-363)
JARIFR010001498.1_4	GT71(341-621)
JARIFR010001500.1_2	GT8(5-233)
JARIFR010001512.1_6	GH18(45-268)
JARIFR010001521.1_3	GT71(261-533)
JARIFR010001527.1_8	GT2(64-235)
JARIFR010001533.1_6	GT28(204-355)
JARIFR010001538.1_6	GH105(47-363)
JARIFR010001552.1_1	GH13_29(24-363)
JARIFR010001560.1_2	GH15(125-559)
JARIFR010001561.1_3	GH77(22-659)
JARIFR010001567.1_4	GT51(111-284)
JARIFR010001571.1_4	GT2(6-143)
JARIFR010001571.1_6	GT2(12-176)
JARIFR010001573.1_3	GH17(262-370)
JARIFR010001601.1_6	GT8(3-247)
JARIFR010001601.1_7	GT8(3-248)
JARIFR010001601.1_8	GT8(2-249)
JARIFR010001615.1_2	GH1(1-465)
JARIFR010001616.1_1	GH36(10-703)
JARIFR010001616.1_5	GH13_18(36-372)
JARIFR010001651.1_5	GH73(70-210)+CBM50(257-298)+CBM50(413-454)
JARIFR010001663.1_6	GH1(2-463)
JARIFR010001667.1_1	GT20(9-518)
JARIFR010001675.1_3	GT2(6-171)
JARIFR010001675.1_4	GT4(198-339)
JARIFR010001675.1_5	GT2(7-138)
JARIFR010001682.1_1	GH4(8-184)
JARIFR010001725.1_2	GT2(4-121)
JARIFR010001731.1_2	GT2(12-139)
JARIFR010001734.1_4	GH2(37-745)
JARIFR010001751.1_2	GT2(4-166)
JARIFR010001751.1_4	GT4(197-342)
JARIFR010001751.1_5	GT2(5-131)
JARIFR010001751.1_6	GT111(5-220)
JARIFR010001763.1_1	GH73(65-203)
JARIFR010001782.1_2	GT2(24-255)
JARIFR010001791.1_4	GT51(88-263)
JARIFR010001793.1_2	GT8(2-248)
JARIFR010001793.1_3	GT8(3-248)
JARIFR010001793.1_4	GT8(3-246)
JARIFR010001814.1_1	GT4(231-362)
JARIFR010001826.1_4	GT2(5-174)
JARIFR010001838.1_1	CE9(9-378)
JARIFR010001853.1_3	GT51(102-273)
JARIFR010001867.1_2	GH35(10-326)
JARIFR010001876.1_1	GT26(67-234)
JARIFR010001876.1_2	GT4(188-329)
JARIFR010001886.1_1	GH16_2(207-534)
JARIFR010001889.1_3	CE4(91-198)
JARIFR010001914.1_2	CE1(23-273)
JARIFR010001967.1_2	GH73(467-608)
JARIFR010001996.1_2	GH1(8-475)
JARIFR010002018.1_6	GH73(141-282)
JARIFR010002021.1_4	CE8(15-300)
JARIFR010002021.1_6	GH43_11(6-295)
JARIFR010002033.1_3	GH25(33-209)
JARIFR010002034.1_6	GT4(173-295)
JARIFR010002049.1_1	GH170(1-345)
JARIFR010002060.1_1	CE4(173-284)
JARIFR010002076.1_4	AA6(3-196)
JARIFR010002079.1_2	GT2(4-176)
JARIFR010002080.1_1	GT39(55-294)
JARIFR010002081.1_2	GT51(108-279)
JARIFR010002095.1_3	GT2(6-122)
JARIFR010002095.1_5	GT2(6-165)
JARIFR010002095.1_6	GT2(11-190)
JARIFR010002111.1_3	GH1(4-462)
JARIFR010002118.1_3	GT32(107-182)
JARIFR010002123.1_1	GH38(290-552)
JARIFR010002137.1_3	GT4(210-359)
JARIFR010002137.1_5	GT2(4-132)
JARIFR010002175.1_1	GT111(3-196)
JARIFR010002175.1_2	GT2(6-110)
JARIFR010002175.1_5	GT4(202-310)
JARIFR010002182.1_3	GH3(88-320)
JARIFR010002186.1_4	GT4(191-342)
JARIFR010002197.1_1	GT14(7-233)
JARIFR010002197.1_3	GT2(8-147)
JARIFR010002207.1_1	GH170(3-359)
JARIFR010002208.1_1	GH13_18(79-421)
JARIFR010002213.1_2	GT2(5-170)
JARIFR010002218.1_1	AA1(82-460)
JARIFR010002253.1_4	GT8(19-282)
JARIFR010002263.1_2	GT4(207-354)
JARIFR010002263.1_4	GT2(4-125)
JARIFR010002268.1_1	GT4(2-87)
JARIFR010002268.1_2	GT2(5-158)
JARIFR010002268.1_3	GT32(83-160)
JARIFR010002268.1_4	GT2(8-144)
JARIFR010002278.1_1	GT2(6-158)
JARIFR010002278.1_3	GT2(4-167)
JARIFR010002278.1_5	GT111(6-224)
JARIFR010002297.1_7	GH25(7-171)
JARIFR010002298.1_1	GH65(324-604)
JARIFR010002300.1_2	GT2(5-178)
JARIFR010002312.1_3	GT21(46-276)
JARIFR010002313.1_2	GH73(91-225)
JARIFR010002318.1_2	GT2(4-122)
JARIFR010002318.1_3	GT32(87-165)
JARIFR010002318.1_4	GT2(47-188)
JARIFR010002321.1_2	GH13_31(28-359)
JARIFR010002359.1_2	GT48(71-846)
JARIFR010002401.1_3	GH1(2-463)
JARIFR010002413.1_3	GT4(199-302)
JARIFR010002413.1_5	GT4(2-85)
JARIFR010002430.1_1	GH2(28-624)
JARIFR010002434.1_1	GT2(356-579)
JARIFR010002443.1_3	GT62(71-383)
JARIFR010002451.1_4	GH103(41-330)
JARIFR010002458.1_6	GH78(75-531)
JARIFR010002464.1_2	GH1(2-459)
JARIFR010002475.1_2	GT2(2-128)
JARIFR010002516.1_2	AA4(103-336)
JARIFR010002518.1_2	GH73(247-385)
JARIFR010002546.1_1	GT2(10-124)
JARIFR010002546.1_3	GT4(194-301)
JARIFR010002546.1_4	GT2(12-138)
JARIFR010002547.1_2	GT62(67-332)
JARIFR010002548.1_3	GT2(20-182)
JARIFR010002548.1_4	GT83(11-504)
JARIFR010002554.1_3	GT2(4-166)
JARIFR010002562.1_3	GH65(288-659)
JARIFR010002562.1_5	GH109(3-150)
JARIFR010002564.1_1	GH65(1-278)
JARIFR010002566.1_2	AA10(5-95)
JARIFR010002622.1_1	CE9(6-382)
JARIFR010002644.1_2	GH25(33-216)
JARIFR010002654.1_3	GH13_31(28-362)
JARIFR010002660.1_4	GT4(192-343)
JARIFR010002661.1_1	GH31(107-532)
JARIFR010002663.1_1	GH28(39-405)
JARIFR010002663.1_3	CBM91(5-170)
JARIFR010002664.1_2	GH13_31(30-366)
JARIFR010002666.1_2	GH1(1-477)
JARIFR010002673.1_3	GT51(88-273)
JARIFR010002686.1_3	GT4(214-378)
JARIFR010002686.1_4	GT2(7-114)
JARIFR010002716.1_1	GT4(170-307)
JARIFR010002731.1_1	AA1(145-433)
JARIFR010002736.1_1	GT4(117-244)
JARIFR010002736.1_4	GT2(8-157)
JARIFR010002742.1_1	GH13_31(56-401)
JARIFR010002749.1_2	GT2(7-132)
JARIFR010002754.1_1	AA1(49-435)
JARIFR010002770.1_1	GH13(19-230)
JARIFR010002770.1_2	CBM34(6-134)+GH13_20(184-486)
JARIFR010002785.1_1	GH36(1-349)
JARIFR010002785.1_2	GH2(28-631)
JARIFR010002791.1_4	GT35(1-258)
JARIFR010002853.1_4	GH43_11(4-314)+CBM91(345-429)
JARIFR010002870.1_2	GH23(504-631)
JARIFR010002875.1_2	GH2(40-727)
JARIFR010002877.1_1	GH42(13-386)
JARIFR010002884.1_2	GH43_26(11-314)
JARIFR010002884.1_3	GH51(7-381)
JARIFR010002911.1_1	GH5_9(85-392)
JARIFR010002917.1_4	GT2(3-131)
JARIFR010002920.1_2	GH13_39(181-482)
JARIFR010002952.1_1	GT51(35-184)
JARIFR010002978.1_1	GT2(242-425)
JARIFR010002988.1_2	GH132(25-314)
JARIFR010003018.1_3	GH1(3-441)
JARIFR010003051.1_3	GT2(1-136)
JARIFR010003054.1_1	GH2(19-622)
JARIFR010003091.1_2	GH4(7-182)
JARIFR010003095.1_4	GT4(2-102)
JARIFR010003098.1_3	GH43_11(3-304)+CBM91(335-541)
JARIFR010003116.1_2	GT2(38-267)
JARIFR010003131.1_1	GT83(8-373)
JARIFR010003131.1_2	GT2(18-181)
JARIFR010003149.1_2	GT2(5-165)
JARIFR010003170.1_1	GH47(65-521)
JARIFR010003195.1_1	GT5(1-339)
JARIFR010003195.1_2	GT35(92-674)
JARIFR010003202.1_3	GT32(20-95)
JARIFR010003208.1_1	GT4(190-331)
JARIFR010003221.1_2	GH32(37-338)
JARIFR010003240.1_3	GT32(19-97)
JARIFR010003249.1_2	CE11(33-307)
JARIFR010003259.1_1	GH51(2-497)
JARIFR010003270.1_3	GT1(2-182)
JARIFR010003297.1_1	GH92(2-278)
JARIFR010003309.1_2	GT32(19-97)
JARIFR010003317.1_1	CE4(109-240)
JARIFR010003331.1_2	CE4(264-379)
JARIFR010003334.1_3	GH25(33-216)
JARIFR010003346.1_3	GT5(2-296)
JARIFR010003379.1_2	GT4(189-342)
JARIFR010003379.1_3	GT2(9-130)
JARIFR010003379.1_4	GT2(10-117)
JARIFR010003392.1_2	GT2(5-167)
JARIFR010003404.1_1	GT4(1-71)
JARIFR010003404.1_3	GT14(5-180)
JARIFR010003404.1_5	GT2(4-138)
JARIFR010003409.1_1	GT51(54-188)
JARIFR010003424.1_1	GT51(65-240)
JARIFR010003433.1_1	GH25(6-182)
JARIFR010003474.1_2	CE4(95-231)
JARIFR010003481.1_3	GH25(6-171)
JARIFR010003489.1_1	CE1(10-124)
JARIFR010003495.1_1	GH125(2-332)
JARIFR010003495.1_2	GH38(4-272)
JARIFR010003508.1_1	GH73(254-387)
JARIFR010003515.1_2	GT2(51-222)
JARIFR010003521.1_2	AA4(10-226)
JARIFR010003555.1_2	CBM48(23-101)+GH13_9(169-469)
JARIFR010003566.1_2	GT35(26-728)
JARIFR010003568.1_2	GH25(34-219)
JARIFR010003583.1_3	CE1(23-269)
JARIFR010003587.1_2	GT4(187-308)
JARIFR010003608.1_3	GH1(7-475)
JARIFR010003640.1_3	CE1(1-185)
JARIFR010003641.1_3	GT9(86-300)
JARIFR010003669.1_2	AA1(71-564)
JARIFR010003692.1_1	GT2(5-167)
JARIFR010003741.1_1	GH13_40(38-175)
JARIFR010003759.1_2	GH73(149-268)
JARIFR010003781.1_2	GT2(5-149)
JARIFR010003825.1_2	AA4(6-251)
JARIFR010003848.1_2	GT39(41-283)
JARIFR010003869.1_1	GH2(7-585)
JARIFR010003888.1_1	GT1(59-393)
JARIFR010003894.1_2	GH73(139-280)
JARIFR010003904.1_1	GT2(47-226)
JARIFR010003947.1_1	PL9_1(113-501)
JARIFR010003969.1_2	GH1(3-276)
JARIFR010004026.1_2	GT2(5-113)
JARIFR010004035.1_1	GH73(72-210)
JARIFR010004049.1_1	GT32(19-97)
JARIFR010004094.1_4	GH73(40-180)
JARIFR010004101.1_2	GH72(3-276)
JARIFR010004102.1_3	GT9(94-290)
JARIFR010004110.1_2	GH23(69-188)
JARIFR010004115.1_1	GH170(3-154)
JARIFR010004133.1_2	GT26(58-225)
JARIFR010004170.1_3	GH31(6-363)
JARIFR010004192.1_1	GT4(215-341)
JARIFR010004201.1_3	GH170(1-347)
JARIFR010004224.1_1	CBM48(16-106)+GH13_11(185-469)
JARIFR010004224.1_2	GT5(14-199)
JARIFR010004229.1_3	GT2(6-114)
JARIFR010004276.1_1	GH23(468-612)
JARIFR010004288.1_2	GH4(6-180)
JARIFR010004293.1_3	GT4(194-345)
JARIFR010004303.1_2	GT4(29-169)
JARIFR010004305.1_2	GH25(7-171)
JARIFR010004373.1_3	GT30(35-178)
JARIFR010004386.1_2	GT92(35-260)
JARIFR010004400.1_2	GT2(9-171)
JARIFR010004418.1_1	GT32(74-153)
JARIFR010004465.1_1	GH1(6-480)
JARIFR010004471.1_1	GH23(222-316)
JARIFR010004508.1_2	GT4(199-344)
JARIFR010004509.1_2	GT2(7-116)
JARIFR010004541.1_3	GH73(123-254)
JARIFR010004561.1_1	GH13_31(28-277)
JARIFR010004562.1_3	GT2(3-110)
JARIFR010004586.1_2	GH18(34-352)
JARIFR010004623.1_2	GT111(1-217)
JARIFR010004665.1_1	GT112(5-366)
JARIFR010004694.1_1	GT101(46-272)
JARIFR010004731.1_1	GT2(5-166)
JARIFR010004742.1_1	GH13_31(1-313)
JARIFR010004767.1_2	GT4(194-340)
JARIFR010004769.1_2	GH78(2-377)
JARIFR010004774.1_2	GH24(11-146)
JARIFR010004810.1_1	GT2(66-180)
JARIFR010004848.1_3	GT2(10-109)
JARIFR010004860.1_3	GH24(19-149)
JARIFR010004888.1_2	GT8(2-252)
JARIFR010004915.1_3	GH72(2-195)+CBM43(245-329)
JARIFR010004928.1_1	GT91(78-526)
JARIFR010004929.1_3	AA6(9-156)
JARIFR010004946.1_1	GT84(155-368)
JARIFR010004949.1_2	GT2(6-138)
JARIFR010004955.1_2	GH1(6-365)
JARIFR010004956.1_2	GT2(9-147)
JARIFR010004956.1_3	GT2(12-124)
JARIFR010005040.1_3	GH88(58-383)
JARIFR010005059.1_1	GH32(1-110)
JARIFR010005059.1_2	GH32(2-108)
JARIFR010005075.1_2	GH8(26-344)
JARIFR010005089.1_1	CE1(21-125)
JARIFR010005107.1_1	GT51(1-110)
JARIFR010005129.1_2	GT4(208-316)
JARIFR010005138.1_2	GT83(2-377)
JARIFR010005158.1_1	AA1(125-359)
JARIFR010005208.1_2	GT35(1-450)
JARIFR010005226.1_2	GT20(3-277)
JARIFR010005246.1_1	GT2(29-153)
JARIFR010005287.1_1	GT4(196-326)
JARIFR010005382.1_1	GT4(160-300)
JARIFR010005382.1_2	GT4(50-194)
JARIFR010005384.1_2	GH66(61-256)
JARIFR010005385.1_1	GH4(5-131)
JARIFR010005400.1_1	AA1(88-473)
JARIFR010005451.1_3	CE11(2-128)
JARIFR010005456.1_1	GH36(1-424)
JARIFR010005490.1_2	GH23(104-247)
JARIFR010005547.1_2	GT111(7-227)
JARIFR010005561.1_2	GT2(68-238)
JARIFR010005587.1_1	GH1(9-279)
JARIFR010005609.1_1	GH1(15-292)
JARIFR010005653.1_1	GT2(58-201)
JARIFR010005683.1_2	GH36(14-346)
JARIFR010005735.1_2	GT2(11-171)
JARIFR010005821.1_2	GT2(10-153)
JARIFR010005954.1_3	GT4(191-321)
JARIFR010005973.1_1	GH13_18(36-247)
JARIFR010005980.1_2	CE11(4-209)
JARIFR010005983.1_1	GT4(204-344)
JARIFR010006006.1_1	GT2(10-99)
JARIFR010006006.1_2	GT4(164-309)
JARIFR010006017.1_2	CBM91(42-248)
JARIFR010006038.1_1	GT2(8-132)
JARIFR010006038.1_2	GT4(96-239)
JARIFR010006042.1_1	CBM34(11-131)+GH13_20(180-485)
JARIFR010006091.1_1	GH1(5-377)
JARIFR010006125.1_2	GT28(152-308)
JARIFR010006140.1_1	GT32(19-97)
JARIFR010006151.1_1	GT1(150-368)
JARIFR010006160.1_1	GH1(3-320)
JARIFR010006200.1_1	GH53(2-280)+CBM61(369-515)
JARIFR010006225.1_1	CE1(28-242)
JARIFR010006225.1_3	CE1(2-124)
JARIFR010006263.1_2	GT101(20-135)
JARIFR010006269.1_1	CBM48(1-74)+GH13_9(142-442)
JARIFR010006315.1_1	GH36(2-488)
JARIFR010006372.1_1	GH72(24-151)
JARIFR010006392.1_1	GH13_5(29-367)
JARIFR010006398.1_2	GH105(60-266)
JARIFR010006437.1_2	GT56(1-352)
JARIFR010006454.1_2	GT2(7-127)
JARIFR010006505.1_1	GH65(2-170)
JARIFR010006511.1_1	GT2(5-138)
JARIFR010006526.1_2	GT83(5-440)
JARIFR010006597.1_2	CE1(10-256)
JARIFR010006678.1_1	GH4(6-182)
JARIFR010006683.1_1	GH37(2-477)
JARIFR010006691.1_2	GT2(6-140)
JARIFR010006723.1_1	GT113(15-164)
JARIFR010006732.1_1	GT4(196-350)
JARIFR010006753.1_1	GT2(6-147)
JARIFR010006762.1_2	GH2(4-332)
JARIFR010006812.1_2	AA3_2(6-368)
JARIFR010006829.1_1	GT2(4-127)
JARIFR010006838.1_2	GT2(10-125)
JARIFR010006889.1_1	GT4(218-350)
JARIFR010006982.1_1	GT9(69-247)
JARIFR010007006.1_2	GT92(62-162)
JARIFR010007074.1_2	GT2(6-125)
JARIFR010007229.1_2	GT2(9-164)
JARIFR010007282.1_1	GH1(3-411)
JARIFR010007290.1_1	GT51(153-262)
JARIFR010007370.1_2	GT113(8-290)
JARIFR010007423.1_1	GH70(1-454)
JARIFR010007433.1_1	GH25(6-184)
JARIFR010007498.1_1	GH1(2-405)
JARIFR010007502.1_2	GT4(191-338)
JARIFR010007561.1_1	GH25(3-172)
JARIFR010007573.1_2	GT2(29-134)
JARIFR010007575.1_1	GT2(9-173)
JARIFR010007638.1_2	GH1(4-177)
JARIFR010007678.1_2	GH43_11(49-281)
JARIFR010007719.1_1	CE3(35-198)
JARIFR010007735.1_1	GT4(304-430)
JARIFR010007737.1_1	GT35(68-440)
JARIFR010007761.1_2	GT32(92-170)
JARIFR010007813.1_1	GT113(2-156)
JARIFR010007822.1_1	GH92(205-377)
JARIFR010007827.1_1	GH3(75-257)
JARIFR010007837.1_1	AA6(4-81)
JARIFR010007859.1_1	GH13_29(29-371)
JARIFR010007893.1_1	GT2(9-118)
JARIFR010007894.1_1	GH25(1-137)
JARIFR010007961.1_1	PL9_2(30-383)
JARIFR010008187.1_2	GT26(55-118)
JARIFR010008231.1_1	GH170(2-145)
JARIFR010008257.1_1	GH70(20-415)
JARIFR010008263.1_2	GH25(94-297)
JARIFR010008281.1_1	GH13_29(39-338)
JARIFR010008294.1_1	GH70(19-305)
JARIFR010008305.1_1	GH1(1-240)
JARIFR010008321.1_1	GT5(1-173)
JARIFR010008326.1_2	GT2(29-138)
JARIFR010008350.1_1	GT2(4-143)
JARIFR010008350.1_2	GT2(52-175)
JARIFR010008445.1_1	GT92(43-275)
JARIFR010008463.1_1	CE1(23-271)
JARIFR010008594.1_2	GH23(136-261)
JARIFR010008624.1_2	GH13_31(1-128)
JARIFR010008649.1_1	GT20(2-372)
JARIFR010008650.1_1	AA1(97-318)
JARIFR010008684.1_1	GH144(1-368)
JARIFR010008716.1_2	GT19(1-263)
JARIFR010008741.1_1	GT2(8-169)
JARIFR010008779.1_2	GT2(9-170)
JARIFR010008800.1_1	GH77(6-362)
JARIFR010008880.1_2	GH65(1-159)
JARIFR010008897.1_1	GH3(2-136)
JARIFR010008930.1_1	GH32(119-301)
JARIFR010009008.1_2	GT4(19-160)
JARIFR010009029.1_2	GT2(4-145)
JARIFR010009191.1_2	GT4(202-306)
JARIFR010009211.1_2	CBM48(10-96)
JARIFR010009260.1_2	GH37(71-232)
JARIFR010009269.1_3	CBM73(24-75)
JARIFR010009346.1_1	GH25(93-296)
JARIFR010009530.1_1	GT51(3-98)
JARIFR010009533.1_1	PL22(26-187)
JARIFR010009536.1_1	GT2(206-326)
JARIFR010009551.1_2	GH1(1-240)
JARIFR010009558.1_2	GT4(95-245)
JARIFR010009591.1_1	GH3(1-215)
JARIFR010009698.1_1	GH23(219-342)
JARIFR010009732.1_1	GT9(82-314)
JARIFR010009762.1_1	GH42(4-361)
JARIFR010009826.1_2	GT51(61-180)
JARIFR010009841.1_2	GT51(90-267)
JARIFR010009906.1_1	GH32(28-178)
JARIFR010009944.1_2	CE9(5-262)
JARIFR010009961.1_1	GH31(2-357)
JARIFR010009993.1_2	GH4(2-180)
JARIFR010010001.1_1	GH3(57-284)
JARIFR010010004.1_1	GH19(2-245)
JARIFR010010027.1_2	CE9(5-204)
JARIFR010010066.1_2	GH43_26(1-237)
JARIFR010010067.1_1	GH13_29(1-232)
JARIFR010010099.1_1	GT51(12-135)
JARIFR010010200.1_3	GT32(19-83)
JARIFR010010209.1_2	GT51(75-236)
JARIFR010010216.1_1	GT2(82-202)
JARIFR010010232.1_1	GT2(6-132)
JARIFR010010255.1_1	GH127(12-324)
JARIFR010010320.1_1	GH43_10(6-275)
JARIFR010010366.1_2	GH24(9-97)
JARIFR010010487.1_1	GH1(3-318)
JARIFR010010496.1_4	GT4(4-94)
JARIFR010010541.1_1	GT4(199-318)
JARIFR010010701.1_1	GH1(14-281)
JARIFR010010754.1_1	AA6(3-197)
JARIFR010010824.1_2	GT32(19-98)
JARIFR010010852.1_1	GT2(8-134)
JARIFR010010910.1_1	GH25(6-171)
JARIFR010010922.1_2	GT73(1-179)
JARIFR010010963.1_1	GT2(1-101)
JARIFR010010986.1_2	GT2(11-151)
JARIFR010011015.1_1	GH13_31(32-252)
JARIFR010011023.1_2	GT20(1-183)
JARIFR010011044.1_2	GH24(48-185)
JARIFR010011060.1_1	GH172(47-307)
JARIFR010011123.1_1	GT2(1-144)
JARIFR010011125.1_1	CE1(28-162)
JARIFR010011263.1_1	GH3(3-125)
JARIFR010011286.1_2	GH25(34-177)
JARIFR010011318.1_1	GT101(42-183)
JARIFR010011393.1_2	AA3_2(13-230)
JARIFR010011406.1_2	GT4(4-144)
JARIFR010011422.1_1	GH5_41(44-307)
JARIFR010011462.1_1	GT4(192-287)
JARIFR010011527.1_2	GH32(6-123)
JARIFR010011584.1_1	GH25(48-217)
JARIFR010011662.1_1	GH13_16(2-236)
JARIFR010011791.1_1	GH25(151-242)
JARIFR010011854.1_2	GT4(5-149)
JARIFR010011928.1_1	CE9(5-145)
JARIFR010012004.1_1	GT26(47-216)
JARIFR010012006.1_2	GT25(6-183)
JARIFR010012080.1_1	GH25(78-262)
JARIFR010012090.1_1	GH13_5(1-276)
JARIFR010012139.1_1	GT35(1-291)
JARIFR010012200.1_1	GT51(4-169)
JARIFR010012267.1_1	GH13_20(1-279)
JARIFR010012276.1_2	GT4(17-109)
JARIFR010012624.1_1	GH70(3-296)
JARIFR010012659.1_1	GT51(53-233)
JARIFR010012707.1_2	AA6(2-136)
JARIFR010012744.1_2	GT2(42-167)
JARIFR010012763.1_1	GH13_13(2-160)
JARIFR010012810.1_2	GH43_30(45-172)
JARIFR010012845.1_1	GT19(1-290)
JARIFR010012859.1_1	GT9(77-255)
JARIFR010012889.1_1	GT2(11-113)
JARIFR010012949.1_1	CE7(2-217)
JARIFR010012994.1_1	CE7(4-219)
JARIFR010013098.1_1	AA1(45-263)
JARIFR010013103.1_1	PL22(80-249)
JARIFR010013133.1_1	AA1(61-193)
JARIFR010013213.1_2	GT2(7-122)
JARIFR010013340.1_1	CE11(1-273)
JARIFR010013347.1_1	GT4(4-94)
JARIFR010013369.1_1	GH13_31(31-204)
JARIFR010013395.1_1	GH37(1-265)
JARIFR010013417.1_2	GT2(6-105)
JARIFR010013626.1_1	GH1(1-275)
JARIFR010013660.1_1	GT19(1-260)
JARIFR010013686.1_1	GT30(32-176)
JARIFR010013827.1_1	GT2(4-163)
JARIFR010013882.1_2	GH4(7-177)
JARIFR010014025.1_1	GT2(10-177)
JARIFR010014027.1_1	GH65(115-270)
JARIFR010014046.1_1	GT2(5-115)
JARIFR010014099.1_1	GT2(3-164)
JARIFR010014146.1_1	GT4(62-204)
JARIFR010014208.1_1	GT32(94-172)
JARIFR010014238.1_1	AA3_2(3-262)
JARIFR010014239.1_1	GH38(1-161)
JARIFR010014364.1_1	GH13_9(1-196)
JARIFR010014427.1_1	GT101(1-182)
JARIFR010014429.1_1	CBM91(100-263)
JARIFR010014547.1_1	GT4(45-201)
JARIFR010014603.1_1	GT51(1-115)
JARIFR010014748.1_2	GH25(1-97)
JARIFR010014786.1_1	GH13_11(1-188)
JARIFR010014827.1_1	GT4(92-238)
JARIFR010014858.1_1	GT26(1-103)
JARIFR010014902.1_1	GT51(84-250)
JARIFR010014928.1_1	GT2(5-124)
JARIFR010014978.1_1	GT2(79-250)
JARIFR010015047.1_1	GT4(8-99)
JARIFR010015092.1_2	GH109(3-147)
JARIFR010015097.1_1	GH65(52-248)
JARIFR010015147.1_1	AA1(45-180)
JARIFR010015173.1_1	AA3_2(2-251)
JARIFR010015243.1_1	GH13_13(63-249)
JARIFR010015256.1_2	GT2(8-109)
JARIFR010015424.1_1	GH13_19(8-247)
JARIFR010015451.1_2	CE1(10-151)
JARIFR010015498.1_1	GH1(2-246)
JARIFR010015590.1_1	GT2(7-168)
JARIFR010015610.1_2	GT28(6-113)
JARIFR010015628.1_1	CBM48(82-169)
JARIFR010015724.1_1	GH63(3-199)
JARIFR010015726.1_1	GT2(4-125)
JARIFR010015746.1_1	GH109(2-143)
JARIFR010015961.1_1	GT51(8-137)
JARIFR010016084.1_1	AA6(14-184)
JARIFR010016098.1_1	GT26(12-177)
JARIFR010016330.1_1	GH13_20(46-229)
JARIFR010016482.1_1	GT9(1-162)
JARIFR010016712.1_1	CE9(5-197)
JARIFR010016759.1_2	GT2(37-143)
JARIFR010016805.1_1	CE8(1-225)
JARIFR010016818.1_1	GT4(52-196)
JARIFR010016984.1_1	GH31(32-225)
JARIFR010016988.1_1	GT8(66-208)
JARIFR010016994.1_1	GH63(1-225)
JARIFR010017023.1_1	GH32(1-144)
JARIFR010017057.1_1	GH108(2-73)
JARIFR010017142.1_1	GT5(1-223)
JARIFR010017189.1_1	GH73(30-168)
JARIFR010017212.1_1	GH32(37-181)
JARIFR010017239.1_1	GH31(3-222)
JARIFR010017306.1_1	GH32(41-183)
JARIFR010017357.1_1	GT26(3-151)
JARIFR010017360.1_2	GT25(2-172)
JARIFR010017361.1_1	CE1(6-216)
JARIFR010017368.1_1	GT2(132-221)
JARIFR010017560.1_1	GT2(5-170)
JARIFR010017725.1_2	GH13_29(25-153)
JARIFR010017826.1_1	GT5(4-216)
JARIFR010017860.1_1	GH170(2-209)
JARIFR010017894.1_1	GT2(8-147)
JARIFR010018044.1_1	GT87(1-165)
JARIFR010018045.1_1	GH1(2-194)
JARIFR010018135.1_1	GT4(3-156)
JARIFR010018394.1_1	CE9(3-209)
JARIFR010018418.1_1	GT51(1-82)
JARIFR010018513.1_1	GT8(2-207)
JARIFR010018568.1_1	GH102(2-67)
JARIFR010018677.1_1	GH13_5(31-163)
JARIFR010018818.1_2	GT2(55-156)
JARIFR010018844.1_1	GT84(1-107)
JARIFR010018869.1_1	GH31(4-203)
JARIFR010018882.1_1	GH1(1-204)
JARIFR010018919.1_1	AA3_2(2-203)
JARIFR010019015.1_1	GT111(1-156)
JARIFR010019122.1_2	GT2(6-115)
JARIFR010019270.1_1	GT111(3-179)
JARIFR010019466.1_1	GH23(23-155)
JARIFR010019498.1_1	GH28(2-199)
JARIFR010019589.1_1	GH20(12-149)
JARIFR010019647.1_1	GT51(83-198)
JARIFR010019711.1_1	GT8(6-111)
JARIFR010019818.1_1	CBM34(5-98)
JARIFR010019869.1_1	GH5_29(1-196)
JARIFR010019925.1_1	GT24(1-195)
JARIFR010019955.1_1	CE11(2-164)
JARIFR010020297.1_1	GT19(1-193)
JARIFR010020406.1_1	GT2(9-115)
JARIFR010020433.1_1	GT32(23-100)
JARIFR010020493.1_1	GH13_23(1-175)
JARIFR010020558.1_1	GT51(1-150)
JARIFR010020590.1_1	GH23(2-116)
JARIFR010020609.1_2	CE9(1-156)
JARIFR010020704.1_1	GT2(1-114)
JARIFR010020777.1_1	GH103(1-187)
JARIFR010020840.1_1	GH1(2-187)
JARIFR010020975.1_1	GT113(10-147)
JARIFR010021296.1_1	GH32(3-125)
JARIFR010021349.1_1	GT8(1-173)
JARIFR010021385.1_1	GH13_31(1-179)
JARIFR010021424.1_1	CE9(2-182)
JARIFR010021569.1_1	GT2(8-135)
JARIFR010021631.1_1	GT2(94-182)
JARIFR010021695.1_1	GT4(69-166)
JARIFR010021703.1_1	GT32(55-133)
JARIFR010021861.1_1	GH13_31(2-180)
JARIFR010022115.1_1	GH103(1-147)
JARIFR010022135.1_1	GT111(6-88)
JARIFR010022178.1_1	PL22(31-131)
JARIFR010022333.1_1	PL9_1(1-178)
JARIFR010022539.1_1	GH1(1-171)
JARIFR010022984.1_1	GT4(29-143)
JARIFR010023055.1_1	GH3(1-152)
JARIFR010023182.1_1	GT4(54-171)
JARIFR010023245.1_1	GH73(33-132)
JARIFR010023285.1_1	GT28(46-170)
JARIFR010023313.1_1	GH23(35-161)
JARIFR010023315.1_1	GT2(6-113)
JARIFR010023341.1_1	GH43_11(1-139)
JARIFR010023378.1_1	GH154(3-171)
JARIFR010023617.1_1	GH13_21(1-169)
JARIFR010023659.1_1	GH65(10-167)
JARIFR010023792.1_1	GH43_30(2-152)
JARIFR010023947.1_1	GH103(13-167)
JARIFR010023949.1_1	GH170(4-167)
JARIFR010024078.1_1	GT2(1-106)
JARIFR010024192.1_2	GT30(41-107)
JARIFR010024204.1_1	GH88(18-166)

## Sheet: Table S3f_14TG
Supplementary Table S3f. CAZymes encoded in metagenome of cottage cheese 14TG
Gene ID	HMMER
JARIFQ010000001.1_12	GH109(2-175)
JARIFQ010000001.1_187	CBM34(5-115)+GH13_21(177-491)
JARIFQ010000001.1_250	GH2(42-919)
JARIFQ010000001.1_335	GT2(28-140)
JARIFQ010000001.1_337	GT80(4-381)
JARIFQ010000002.1_115	GT83(4-526)
JARIFQ010000002.1_118	GT2(11-171)
JARIFQ010000002.1_220	CE1(21-273)
JARIFQ010000002.1_247	GH3(99-319)
JARIFQ010000002.1_318	GT2(9-156)
JARIFQ010000002.1_333	GT4(225-367)
JARIFQ010000002.1_341	GT4(1167-1304)
JARIFQ010000002.1_344	GT4(201-349)
JARIFQ010000002.1_345	GT4(193-339)
JARIFQ010000002.1_7	CE9(10-396)
JARIFQ010000003.1_104	GT28(185-341)
JARIFQ010000003.1_179	GH18(52-462)
JARIFQ010000003.1_20	GT19(9-366)
JARIFQ010000003.1_203	GH23(495-622)
JARIFQ010000003.1_51	GT51(209-379)
JARIFQ010000003.1_62	CE4(227-371)
JARIFQ010000003.1_70	AA1(65-532)
JARIFQ010000003.1_84	GH43_26(6-306)
JARIFQ010000003.1_98	CE11(4-276)
JARIFQ010000004.1_103	GH32(49-359)
JARIFQ010000004.1_162	GT51(104-284)
JARIFQ010000004.1_253	GH73(66-204)
JARIFQ010000005.1_136	GT28(189-349)
JARIFQ010000005.1_148	CE1(10-253)
JARIFQ010000005.1_196	GH25(47-227)
JARIFQ010000005.1_198	GH68(179-609)
JARIFQ010000005.1_199	GH32(51-353)
JARIFQ010000005.1_204	GT111(1-204)
JARIFQ010000005.1_206	GT2(20-152)
JARIFQ010000005.1_207	GT2(6-131)
JARIFQ010000005.1_212	GT2(6-172)
JARIFQ010000006.1_217	CE8(100-430)
JARIFQ010000006.1_3	AA6(3-194)
JARIFQ010000007.1_104	GT2(8-131)
JARIFQ010000007.1_153	CBM48(124-211)+GH13_9(274-574)
JARIFQ010000007.1_154	CBM48(11-99)+GH13_11(173-521)
JARIFQ010000007.1_156	GT5(2-474)
JARIFQ010000007.1_157	GT35(101-810)
JARIFQ010000007.1_16	GH13_19(226-595)
JARIFQ010000007.1_163	GT35(92-795)
JARIFQ010000007.1_164	GH77(149-686)
JARIFQ010000007.1_17	GH73(144-267)
JARIFQ010000007.1_184	GT51(54-229)
JARIFQ010000007.1_2	GH127(12-560)
JARIFQ010000007.1_66	GH24(10-105)
JARIFQ010000007.1_69	GH37(72-545)
JARIFQ010000008.1_112	GH24(28-154)
JARIFQ010000008.1_156	GH31(211-640)
JARIFQ010000008.1_186	GT30(33-211)
JARIFQ010000008.1_188	GT9(78-311)
JARIFQ010000008.1_189	GT4(189-343)
JARIFQ010000008.1_191	GT8(33-285)
JARIFQ010000008.1_192	GT8(26-279)
JARIFQ010000008.1_193	GT4(190-352)
JARIFQ010000008.1_195	GT9(76-298)
JARIFQ010000008.1_196	GT9(69-306)
JARIFQ010000008.1_202	GT2(3-129)
JARIFQ010000008.1_56	GH4(6-182)
JARIFQ010000008.1_66	GH5_25(58-287)
JARIFQ010000008.1_83	GH1(1-458)
JARIFQ010000009.1_142	GH109(3-152)
JARIFQ010000010.1_12	CE1(178-391)
JARIFQ010000010.1_140	GH38(7-271)
JARIFQ010000010.1_90	CE9(11-382)
JARIFQ010000011.1_16	CBM67(123-296)+GH78(320-851)
JARIFQ010000011.1_21	GH105(60-376)
JARIFQ010000011.1_89	GH23(38-196)
JARIFQ010000011.1_98	GH37(61-536)
JARIFQ010000012.1_85	GT51(58-225)
JARIFQ010000013.1_107	GT113(16-309)
JARIFQ010000013.1_111	CE9(11-379)
JARIFQ010000013.1_126	GH13_18(36-372)
JARIFQ010000013.1_139	GH36(12-713)
JARIFQ010000013.1_4	GT2(53-221)
JARIFQ010000014.1_41	GH4(5-184)
JARIFQ010000014.1_5	GH13_29(28-370)
JARIFQ010000015.1_22	GH1(3-473)
JARIFQ010000015.1_42	GT51(63-226)
JARIFQ010000015.1_91	GH23(297-448)
JARIFQ010000016.1_8	GH4(5-185)
JARIFQ010000017.1_73	GH170(1-345)
JARIFQ010000018.1_63	AA1(71-454)
JARIFQ010000019.1_109	GH1(3-470)
JARIFQ010000019.1_30	GT4(198-339)
JARIFQ010000019.1_31	GT4(231-371)
JARIFQ010000019.1_94	GH103(63-353)
JARIFQ010000020.1_16	GH109(1-153)
JARIFQ010000020.1_25	GH1(5-461)
JARIFQ010000020.1_30	GT51(59-236)
JARIFQ010000020.1_41	GH13_39(187-494)
JARIFQ010000020.1_42	CBM48(25-105)+GH13_9(174-472)
JARIFQ010000020.1_45	GT5(2-475)
JARIFQ010000020.1_46	GT35(92-795)
JARIFQ010000020.1_63	GH170(4-359)
JARIFQ010000020.1_81	GT2(50-280)
JARIFQ010000020.1_82	GH8(38-366)
JARIFQ010000021.1_104	GH102(134-241)
JARIFQ010000022.1_18	AA4(15-217)
JARIFQ010000022.1_91	CE1(10-253)
JARIFQ010000023.1_29	GH1(5-474)
JARIFQ010000023.1_48	GT4(395-535)
JARIFQ010000023.1_56	CE4(106-273)+GH153(316-666)
JARIFQ010000023.1_57	GT2(77-297)
JARIFQ010000024.1_11	GH36(14-719)
JARIFQ010000024.1_19	GH51(3-505)
JARIFQ010000024.1_23	GH65(317-694)
JARIFQ010000024.1_26	GH13_31(29-380)
JARIFQ010000024.1_28	GH13_31(30-381)
JARIFQ010000024.1_29	GH1(20-287)
JARIFQ010000024.1_3	GH3(35-252)
JARIFQ010000024.1_37	GH13_31(40-393)
JARIFQ010000024.1_41	GT2(52-279)
JARIFQ010000024.1_62	GH1(1-474)
JARIFQ010000024.1_77	GH1(3-473)
JARIFQ010000024.1_84	GT8(3-252)
JARIFQ010000025.1_60	GT51(60-240)
JARIFQ010000026.1_42	AA1(65-287)
JARIFQ010000027.1_2	GT2(7-168)
JARIFQ010000027.1_4	GT32(20-97)
JARIFQ010000027.1_5	GT14(6-257)
JARIFQ010000027.1_7	GT4(184-335)
JARIFQ010000027.1_80	AA4(34-234)
JARIFQ010000029.1_33	GH23(43-181)
JARIFQ010000030.1_29	GH13_31(29-353)
JARIFQ010000030.1_30	GH130(2-348)
JARIFQ010000030.1_33	GH2(26-886)
JARIFQ010000030.1_83	GH24(30-161)
JARIFQ010000031.1_10	GT4(197-346)
JARIFQ010000031.1_11	GT4(160-302)
JARIFQ010000031.1_45	CE9(5-371)
JARIFQ010000031.1_56	GT113(17-324)
JARIFQ010000031.1_7	GH13_18(36-375)
JARIFQ010000032.1_58	GH38(3-257)
JARIFQ010000033.1_19	GH13_29(25-371)
JARIFQ010000033.1_5	GH25(58-218)
JARIFQ010000033.1_57	GH73(288-428)
JARIFQ010000034.1_38	GH13_31(28-377)
JARIFQ010000037.1_14	GH73(161-299)
JARIFQ010000037.1_68	AA10(29-205)
JARIFQ010000037.1_69	GH18(42-342)
JARIFQ010000038.1_51	GH32(14-326)
JARIFQ010000042.1_24	CBM34(6-133)+GH13_20(183-487)
JARIFQ010000042.1_25	GH13_31(28-363)
JARIFQ010000042.1_26	GH65(320-686)
JARIFQ010000042.1_47	GT2(7-135)
JARIFQ010000042.1_69	GH1(8-475)
JARIFQ010000043.1_44	GH32(37-340)
JARIFQ010000044.1_19	GH3(56-278)
JARIFQ010000044.1_41	GT84(1319-1531)+GH94(1774-2857)
JARIFQ010000045.1_36	GH13_5(31-373)
JARIFQ010000045.1_77	GT20(3-452)
JARIFQ010000046.1_1	GH24(1-121)
JARIFQ010000047.1_6	GT28(193-355)
JARIFQ010000048.1_37	GT51(97-268)
JARIFQ010000052.1_47	GT26(62-231)
JARIFQ010000052.1_49	GT56(1-352)
JARIFQ010000054.1_3	GT2(51-222)
JARIFQ010000059.1_29	GT4(318-468)
JARIFQ010000060.1_11	GH25(69-251)
JARIFQ010000060.1_13	GH73(105-243)
JARIFQ010000062.1_38	GH4(6-185)
JARIFQ010000062.1_5	GH18(25-408)
JARIFQ010000063.1_49	GT2(13-177)
JARIFQ010000063.1_7	GT4(177-325)
JARIFQ010000067.1_5	CE4(116-233)
JARIFQ010000070.1_15	GT2(236-418)
JARIFQ010000070.1_45	GH73(164-297)
JARIFQ010000073.1_10	GH13_18(2-187)
JARIFQ010000073.1_12	GT2(5-167)
JARIFQ010000073.1_51	GT2(5-167)
JARIFQ010000073.1_53	GH13_18(2-187)
JARIFQ010000074.1_32	CE9(1-299)
JARIFQ010000075.1_49	GH1(2-313)
JARIFQ010000078.1_1	GH53(522-923)
JARIFQ010000078.1_12	GT2(7-170)
JARIFQ010000078.1_2	GH3(62-275)
JARIFQ010000081.1_11	GH1(5-462)
JARIFQ010000081.1_24	GH25(45-230)
JARIFQ010000082.1_42	GH23(210-355)
JARIFQ010000088.1_10	GH109(3-153)
JARIFQ010000088.1_12	GH109(2-149)
JARIFQ010000088.1_14	GH13_29(24-363)
JARIFQ010000090.1_24	GH170(3-359)
JARIFQ010000092.1_10	GT4(200-343)
JARIFQ010000096.1_11	GH1(3-497)
JARIFQ010000096.1_12	GH1(7-475)
JARIFQ010000096.1_17	GT51(84-255)
JARIFQ010000096.1_26	GH65(309-699)
JARIFQ010000096.1_30	GH65(269-625)
JARIFQ010000098.1_23	GT51(10-183)
JARIFQ010000099.1_10	GH65(322-688)
JARIFQ010000099.1_11	GH13_31(28-361)
JARIFQ010000099.1_12	GH13_31(30-360)
JARIFQ010000099.1_13	GH13(19-315)
JARIFQ010000099.1_14	CBM34(7-134)+GH13_20(184-486)
JARIFQ010000100.1_41	GT2(201-317)+GT2(294-513)
JARIFQ010000102.1_33	CE1(10-248)
JARIFQ010000104.1_14	GH113(18-316)
JARIFQ010000104.1_15	CE7(4-304)
JARIFQ010000104.1_32	GH73(62-200)
JARIFQ010000104.1_8	GH1(4-461)
JARIFQ010000105.1_35	GT4(83-233)
JARIFQ010000105.1_36	GT4(313-463)
JARIFQ010000107.1_30	GH1(4-272)
JARIFQ010000110.1_12	GH73(50-190)
JARIFQ010000115.1_7	GT51(84-264)
JARIFQ010000117.1_16	CE4(133-260)
JARIFQ010000122.1_31	GH73(55-190)
JARIFQ010000122.1_4	CBM41(172-275)+CBM41(283-386)+GH13_41(548-842)+CBM41(992-1096)+CBM41(1101-1207)+GH13_12(1470-1806)
JARIFQ010000124.1_17	GH2(33-918)
JARIFQ010000125.1_1	GH70(1-350)
JARIFQ010000125.1_7	GH70(2-571)
JARIFQ010000127.1_18	GH32(37-342)
JARIFQ010000131.1_12	GT5(2-476)
JARIFQ010000131.1_13	GT35(93-796)
JARIFQ010000131.1_14	GH13_39(186-492)
JARIFQ010000131.1_9	GH77(22-661)
JARIFQ010000133.1_21	GT28(189-353)
JARIFQ010000135.1_11	GH38(5-277)
JARIFQ010000135.1_12	GH125(36-433)
JARIFQ010000135.1_14	GH92(202-698)
JARIFQ010000135.1_23	GH43_11(4-305)+CBM91(333-539)
JARIFQ010000135.1_28	GH11(57-264)
JARIFQ010000135.1_3	GH1(2-459)
JARIFQ010000135.1_5	GH85(112-427)+CBM32(798-915)
JARIFQ010000135.1_6	GH13_31(27-349)
JARIFQ010000135.1_7	GH20(3-301)
JARIFQ010000136.1_30	GH42(25-396)
JARIFQ010000137.1_7	GT2(264-499)
JARIFQ010000139.1_13	GH1(2-475)
JARIFQ010000139.1_25	GH65(304-703)
JARIFQ010000141.1_23	GH25(47-232)
JARIFQ010000141.1_6	GH170(1-343)
JARIFQ010000142.1_10	GT2(7-122)
JARIFQ010000142.1_12	GT2(12-176)
JARIFQ010000142.1_14	GT2(6-143)
JARIFQ010000142.1_18	GT2(5-166)
JARIFQ010000142.1_2	GT113(2-330)
JARIFQ010000142.1_3	GT4(194-341)
JARIFQ010000142.1_9	GT2(15-181)
JARIFQ010000152.1_18	GH24(31-172)
JARIFQ010000155.1_5	GH13_29(24-363)
JARIFQ010000156.1_11	GT2(6-125)
JARIFQ010000156.1_14	GT2(4-119)
JARIFQ010000156.1_17	GT2(9-153)
JARIFQ010000156.1_20	GT4(201-349)
JARIFQ010000156.1_21	GT8(5-269)
JARIFQ010000156.1_26	GT2(5-163)
JARIFQ010000156.1_8	GT2(5-113)
JARIFQ010000158.1_45	GH25(46-219)
JARIFQ010000159.1_12	GT2(7-133)+GT2(333-468)
JARIFQ010000159.1_15	GT2(43-166)
JARIFQ010000159.1_16	GT2(43-172)
JARIFQ010000159.1_6	GH43_30(43-317)
JARIFQ010000161.1_25	GH1(19-484)
JARIFQ010000161.1_7	GH77(22-659)
JARIFQ010000162.1_17	GH3(132-357)
JARIFQ010000162.1_31	GH73(33-165)
JARIFQ010000162.1_33	GT51(85-260)
JARIFQ010000163.1_1	GT51(114-287)
JARIFQ010000166.1_19	GT39(45-343)
JARIFQ010000166.1_7	GH13_30(33-403)
JARIFQ010000167.1_9	GT51(108-279)
JARIFQ010000169.1_25	GH1(1-449)
JARIFQ010000170.1_13	GH20(70-367)
JARIFQ010000171.1_27	GH1(2-475)
JARIFQ010000173.1_5	GT1(175-362)
JARIFQ010000176.1_10	GH43_11(4-315)+CBM91(344-496)
JARIFQ010000176.1_28	GH9(305-730)
JARIFQ010000176.1_9	GH5_44(52-357)
JARIFQ010000178.1_11	CE4(136-265)
JARIFQ010000178.1_13	GT2(6-168)
JARIFQ010000180.1_14	GH73(83-212)
JARIFQ010000180.1_9	CE9(7-376)
JARIFQ010000181.1_7	PL27(57-683)
JARIFQ010000185.1_13	GT51(123-300)
JARIFQ010000188.1_12	GH65(304-703)
JARIFQ010000188.1_24	GH1(2-472)
JARIFQ010000190.1_26	GH73(75-212)
JARIFQ010000191.1_1	GH20(39-313)
JARIFQ010000191.1_5	CE4(276-389)
JARIFQ010000193.1_7	GH25(65-247)
JARIFQ010000203.1_10	GH1(8-478)
JARIFQ010000204.1_10	GT2(64-235)
JARIFQ010000209.1_10	GH29(3-334)
JARIFQ010000212.1_15	GH13_31(28-359)
JARIFQ010000214.1_14	GH109(3-156)
JARIFQ010000214.1_22	GH73(70-210)+CBM50(243-284)
JARIFQ010000216.1_7	CE4(110-241)
JARIFQ010000216.1_9	GT2(45-272)
JARIFQ010000217.1_25	GH13_9(12-193)
JARIFQ010000219.1_1	GH36(10-466)
JARIFQ010000219.1_3	GT8(5-248)
JARIFQ010000219.1_4	GT8(3-248)
JARIFQ010000220.1_22	GH170(3-246)
JARIFQ010000222.1_17	GH73(251-378)
JARIFQ010000222.1_19	GH1(2-475)
JARIFQ010000222.1_20	GH1(2-474)
JARIFQ010000223.1_15	GT2(5-115)
JARIFQ010000223.1_7	GT2(40-208)
JARIFQ010000223.1_8	GT2(11-139)
JARIFQ010000227.1_2	GH1(2-473)
JARIFQ010000227.1_4	GH1(3-472)
JARIFQ010000229.1_14	GH1(2-300)
JARIFQ010000229.1_16	GH38(4-255)
JARIFQ010000230.1_17	GH73(74-213)
JARIFQ010000231.1_7	GT28(207-413)
JARIFQ010000236.1_7	CE9(6-377)
JARIFQ010000239.1_1	GH70(58-407)
JARIFQ010000240.1_23	GH13_29(25-371)
JARIFQ010000241.1_13	GH170(3-359)
JARIFQ010000248.1_19	CE4(239-351)
JARIFQ010000251.1_26	GH1(3-278)
JARIFQ010000252.1_13	GH25(19-200)
JARIFQ010000253.1_13	GH1(5-459)
JARIFQ010000253.1_18	GH32(37-340)
JARIFQ010000255.1_3	GT2(10-116)
JARIFQ010000256.1_13	GT51(67-244)
JARIFQ010000256.1_15	GH73(33-166)
JARIFQ010000257.1_18	AA7(34-301)
JARIFQ010000258.1_18	GT4(901-1047)
JARIFQ010000258.1_22	GT2(14-144)
JARIFQ010000259.1_22	GH32(30-326)
JARIFQ010000265.1_6	GT51(79-255)
JARIFQ010000266.1_19	GT4(188-333)
JARIFQ010000267.1_2	PL9(210-440)
JARIFQ010000270.1_10	GH109(9-155)
JARIFQ010000270.1_16	GH13_18(90-432)
JARIFQ010000270.1_9	GH65(297-672)
JARIFQ010000272.1_21	GH65(308-699)
JARIFQ010000275.1_18	GT4(206-347)
JARIFQ010000275.1_19	GT4(159-295)
JARIFQ010000279.1_13	GT28(189-351)
JARIFQ010000280.1_10	GT28(191-343)
JARIFQ010000281.1_7	GT4(205-345)
JARIFQ010000282.1_9	GH1(5-468)
JARIFQ010000283.1_7	GH73(82-213)
JARIFQ010000285.1_17	GT28(193-355)
JARIFQ010000291.1_14	GT2(42-166)
JARIFQ010000291.1_15	GT2(42-171)
JARIFQ010000291.1_3	GH43_30(45-319)
JARIFQ010000292.1_11	GT4(157-297)
JARIFQ010000292.1_13	GT4(3-99)
JARIFQ010000292.1_17	GH13_8(210-501)
JARIFQ010000293.1_11	GT2(7-206)
JARIFQ010000293.1_12	GT2(7-138)
JARIFQ010000293.1_13	GT2(4-126)
JARIFQ010000293.1_18	GH25(93-296)
JARIFQ010000293.1_4	GT2(6-141)
JARIFQ010000293.1_6	GT4(202-345)
JARIFQ010000293.1_9	GT2(10-175)
JARIFQ010000295.1_16	GH13_29(24-370)
JARIFQ010000296.1_9	GT28(188-347)
JARIFQ010000297.1_14	GH13_31(29-373)
JARIFQ010000298.1_19	GH31(369-609)
JARIFQ010000298.1_20	CE9(8-376)
JARIFQ010000298.1_6	GT2(10-137)
JARIFQ010000300.1_7	GH13_31(30-379)
JARIFQ010000300.1_9	GH31(162-586)
JARIFQ010000303.1_22	GT2(69-146)
JARIFQ010000309.1_1	GH25(86-262)
JARIFQ010000309.1_13	GT2(10-170)
JARIFQ010000309.1_14	GT2(9-185)
JARIFQ010000309.1_16	GT2(6-136)
JARIFQ010000309.1_4	GT2(6-107)
JARIFQ010000309.1_5	GT4(197-304)
JARIFQ010000309.1_9	GT4(195-343)
JARIFQ010000312.1_17	GH25(55-204)
JARIFQ010000319.1_21	GH13_8(211-502)
JARIFQ010000325.1_13	GT2(5-163)
JARIFQ010000325.1_14	GT4(237-327)
JARIFQ010000325.1_19	CBM13(66-196)+CBM13(204-338)
JARIFQ010000325.1_3	GT4(190-337)
JARIFQ010000325.1_5	GT2(9-154)
JARIFQ010000325.1_7	GT2(6-164)
JARIFQ010000325.1_8	GT2(9-173)
JARIFQ010000325.1_9	GT2(5-136)
JARIFQ010000326.1_11	GH73(33-165)
JARIFQ010000326.1_9	GT51(83-258)
JARIFQ010000328.1_22	CE1(10-248)
JARIFQ010000329.1_1	GT2(7-168)
JARIFQ010000329.1_12	GT2(10-171)
JARIFQ010000329.1_17	GH25(1-183)
JARIFQ010000329.1_6	GT2(6-138)
JARIFQ010000329.1_7	GT4(194-341)
JARIFQ010000329.1_9	GT2(10-174)
JARIFQ010000333.1_24	GH109(2-151)
JARIFQ010000334.1_4	GH13_31(29-363)
JARIFQ010000337.1_2	GH4(3-178)
JARIFQ010000337.1_6	CE4(129-259)
JARIFQ010000339.1_14	GH170(1-346)
JARIFQ010000342.1_1	GH109(1-150)
JARIFQ010000342.1_18	CE9(9-376)
JARIFQ010000345.1_11	CE14(10-128)
JARIFQ010000347.1_1	CBM34(6-133)+GH13_20(183-487)
JARIFQ010000347.1_14	GH1(15-483)
JARIFQ010000347.1_2	GH13_31(9-336)
JARIFQ010000347.1_4	GH13_36(65-188)
JARIFQ010000347.1_5	GH13_36(1-116)
JARIFQ010000347.1_6	GH13_31(31-365)
JARIFQ010000347.1_7	GH65(320-685)
JARIFQ010000353.1_7	GH32(31-340)
JARIFQ010000357.1_2	GH32(10-308)
JARIFQ010000357.1_8	GH36(4-410)
JARIFQ010000361.1_22	GH1(2-412)
JARIFQ010000363.1_10	GH36(37-690)
JARIFQ010000366.1_1	GH1(2-489)
JARIFQ010000366.1_5	GH1(2-310)
JARIFQ010000382.1_6	GH23(55-198)
JARIFQ010000386.1_14	GH109(3-156)
JARIFQ010000387.1_2	GH2(40-916)
JARIFQ010000389.1_3	GT8(3-246)
JARIFQ010000390.1_13	GT2(7-170)
JARIFQ010000390.1_14	GT2(6-108)
JARIFQ010000390.1_3	GT4(194-334)
JARIFQ010000390.1_5	GT2(10-170)
JARIFQ010000390.1_9	GT4(199-343)
JARIFQ010000394.1_12	GH32(113-489)
JARIFQ010000395.1_1	GH13_31(46-412)
JARIFQ010000395.1_4	GH49(63-643)
JARIFQ010000395.1_7	GH13_3(296-515)
JARIFQ010000400.1_1	GH13_29(28-371)
JARIFQ010000401.1_6	GT32(20-96)
JARIFQ010000401.1_8	GH73(69-207)
JARIFQ010000403.1_11	GH170(3-217)
JARIFQ010000403.1_12	GH170(15-158)
JARIFQ010000404.1_17	GT51(154-325)
JARIFQ010000408.1_10	AA1(125-515)
JARIFQ010000410.1_21	GT2(8-155)
JARIFQ010000419.1_11	GH1(3-457)
JARIFQ010000419.1_13	GH125(27-418)
JARIFQ010000419.1_14	GH38(3-252)
JARIFQ010000420.1_7	GH2(26-906)
JARIFQ010000426.1_12	CE1(10-248)
JARIFQ010000427.1_10	GH13_5(30-372)
JARIFQ010000432.1_10	GT111(8-236)
JARIFQ010000432.1_6	GT4(202-347)
JARIFQ010000432.1_8	GT2(9-119)
JARIFQ010000432.1_9	GT2(4-152)
JARIFQ010000436.1_11	GT2(28-258)
JARIFQ010000436.1_12	GH8(37-373)
JARIFQ010000437.1_13	GH13(21-314)
JARIFQ010000437.1_7	GT35(78-752)
JARIFQ010000437.1_8	GH77(10-478)
JARIFQ010000439.1_13	GT51(101-278)
JARIFQ010000440.1_11	CE9(19-378)
JARIFQ010000440.1_12	GH35(10-327)
JARIFQ010000440.1_7	GH20(41-357)
JARIFQ010000444.1_12	GT2(8-175)
JARIFQ010000447.1_6	GH18(43-342)
JARIFQ010000447.1_7	AA10(29-205)
JARIFQ010000448.1_11	CBM48(3-92)+GH13_11(172-525)
JARIFQ010000452.1_7	GT32(20-97)
JARIFQ010000452.1_8	GT4(183-325)
JARIFQ010000452.1_9	GT26(59-225)
JARIFQ010000454.1_10	GT51(144-313)
JARIFQ010000457.1_13	CE4(136-265)
JARIFQ010000458.1_15	CE1(12-250)
JARIFQ010000461.1_4	GH13_5(31-371)
JARIFQ010000466.1_1	GT51(1-166)
JARIFQ010000469.1_10	GH20(9-291)
JARIFQ010000469.1_2	GH29(4-280)
JARIFQ010000469.1_4	GH29(16-358)
JARIFQ010000469.1_5	GH1(2-457)
JARIFQ010000469.1_6	GH92(201-695)
JARIFQ010000469.1_7	GH38(3-270)
JARIFQ010000469.1_9	GH125(22-286)
JARIFQ010000471.1_13	GH115(18-779)
JARIFQ010000479.1_15	GH2(31-889)
JARIFQ010000484.1_5	GH20(3-301)
JARIFQ010000484.1_6	GH13_31(27-349)
JARIFQ010000484.1_7	GH85(112-427)+CBM32(796-916)
JARIFQ010000484.1_9	GH1(2-459)
JARIFQ010000487.1_15	CE4(214-321)
JARIFQ010000497.1_1	GH32(131-499)
JARIFQ010000498.1_11	GH73(78-213)
JARIFQ010000499.1_11	GT2(9-142)
JARIFQ010000500.1_2	GT5(89-407)
JARIFQ010000505.1_1	GH20(495-815)
JARIFQ010000508.1_14	GT2(8-241)
JARIFQ010000508.1_9	GH109(2-152)
JARIFQ010000512.1_10	GH13_14(2-216)
JARIFQ010000514.1_1	GT2(5-120)
JARIFQ010000514.1_10	GT2(4-111)
JARIFQ010000514.1_4	GT2(42-170)
JARIFQ010000514.1_7	GT4(202-339)
JARIFQ010000517.1_9	CE4(128-247)
JARIFQ010000521.1_10	GH73(68-206)
JARIFQ010000521.1_12	GH25(69-251)
JARIFQ010000525.1_12	GT28(182-344)
JARIFQ010000529.1_17	GH32(37-340)
JARIFQ010000531.1_10	GH1(2-464)
JARIFQ010000531.1_6	GH73(123-254)
JARIFQ010000533.1_12	GH1(2-463)
JARIFQ010000537.1_6	GT35(101-811)
JARIFQ010000543.1_1	GH43_11(3-304)+CBM91(335-541)
JARIFQ010000544.1_16	GT4(303-450)
JARIFQ010000545.1_6	GH13_31(46-404)
JARIFQ010000548.1_6	GH13_8(211-502)
JARIFQ010000552.1_7	GH1(8-478)
JARIFQ010000559.1_10	GH63(7-765)
JARIFQ010000560.1_17	GH170(3-361)
JARIFQ010000564.1_1	CE4(175-283)
JARIFQ010000566.1_2	GH109(16-173)
JARIFQ010000573.1_9	GH13_29(25-371)
JARIFQ010000574.1_10	GH23(70-198)
JARIFQ010000580.1_2	GT51(108-279)
JARIFQ010000582.1_11	GT2(6-137)
JARIFQ010000582.1_14	GT2(6-162)
JARIFQ010000582.1_5	GT2(4-113)
JARIFQ010000582.1_8	GT2(5-111)
JARIFQ010000591.1_4	GH30_3(89-525)
JARIFQ010000591.1_5	GH3(130-363)
JARIFQ010000591.1_6	GT83(43-493)
JARIFQ010000591.1_7	GT2(37-203)
JARIFQ010000597.1_9	CE9(7-373)
JARIFQ010000605.1_1	GT4(145-292)
JARIFQ010000607.1_5	GH13_39(54-359)
JARIFQ010000607.1_9	GH32(37-339)
JARIFQ010000614.1_8	GT51(147-314)
JARIFQ010000622.1_10	GT8(3-247)
JARIFQ010000623.1_4	GH13_39(186-492)
JARIFQ010000623.1_5	GT35(101-804)
JARIFQ010000623.1_6	GT5(7-481)
JARIFQ010000623.1_9	GH77(22-660)
JARIFQ010000625.1_5	GT2(10-156)
JARIFQ010000625.1_8	GT2(5-112)
JARIFQ010000633.1_3	GH2(34-885)
JARIFQ010000634.1_5	GH3(42-225)
JARIFQ010000638.1_5	GT51(93-265)
JARIFQ010000647.1_8	GH3(80-304)
JARIFQ010000647.1_9	GH1(5-478)
JARIFQ010000648.1_6	GH73(52-189)
JARIFQ010000652.1_2	GH1(4-475)
JARIFQ010000655.1_1	GH53(48-228)
JARIFQ010000655.1_3	GH1(1-465)
JARIFQ010000655.1_7	GH1(3-462)
JARIFQ010000659.1_4	GH109(4-153)
JARIFQ010000668.1_1	GT51(99-289)
JARIFQ010000671.1_1	GT4(198-336)
JARIFQ010000671.1_2	GT4(160-305)
JARIFQ010000681.1_8	CE1(10-250)
JARIFQ010000688.1_11	GH13_30(33-401)
JARIFQ010000690.1_11	GH1(7-475)
JARIFQ010000693.1_11	GT4(168-315)
JARIFQ010000693.1_4	GT32(101-188)
JARIFQ010000693.1_5	GT32(20-97)
JARIFQ010000693.1_6	GT2(7-143)
JARIFQ010000693.1_8	GT4(184-291)
JARIFQ010000695.1_10	GH25(59-217)
JARIFQ010000701.1_4	GT28(204-355)
JARIFQ010000701.1_8	CE1(13-221)
JARIFQ010000708.1_7	GT4(288-441)
JARIFQ010000709.1_1	GH25(1-183)
JARIFQ010000709.1_5	GT2(6-105)
JARIFQ010000709.1_6	GT4(188-297)
JARIFQ010000709.1_8	GT4(197-346)
JARIFQ010000711.1_2	GT2(5-128)
JARIFQ010000711.1_3	GT2(7-142)
JARIFQ010000711.1_4	GT11(4-328)
JARIFQ010000711.1_9	GT2(5-147)
JARIFQ010000712.1_2	GH3(75-298)
JARIFQ010000712.1_3	GH94(734-1225)
JARIFQ010000717.1_1	GT113(5-346)
JARIFQ010000717.1_3	GT4(199-348)
JARIFQ010000717.1_4	GT2(7-132)
JARIFQ010000717.1_7	GT2(12-118)
JARIFQ010000717.1_9	GT2(6-147)
JARIFQ010000719.1_5	GH13_31(28-378)
JARIFQ010000724.1_4	GH31(172-600)
JARIFQ010000726.1_1	GT5(12-405)
JARIFQ010000726.1_2	GT35(92-796)
JARIFQ010000727.1_11	GH1(2-449)
JARIFQ010000732.1_9	GT51(77-267)
JARIFQ010000736.1_6	GH31(158-607)
JARIFQ010000742.1_7	CBM50(32-74)
JARIFQ010000743.1_10	GT51(80-268)
JARIFQ010000743.1_4	GT2(21-188)
JARIFQ010000744.1_2	GT2(5-174)
JARIFQ010000744.1_9	GH4(9-185)
JARIFQ010000745.1_6	GH51(5-507)
JARIFQ010000745.1_7	GH43_26(3-307)
JARIFQ010000751.1_7	GH13(25-185)
JARIFQ010000759.1_11	GT2(6-139)
JARIFQ010000759.1_13	GT14(7-261)
JARIFQ010000759.1_2	GT111(13-207)
JARIFQ010000759.1_5	GT4(184-292)
JARIFQ010000759.1_8	GT2(12-182)
JARIFQ010000764.1_4	GH109(4-148)
JARIFQ010000770.1_1	GT35(100-396)
JARIFQ010000771.1_10	GT4(190-334)
JARIFQ010000771.1_2	GT4(201-355)
JARIFQ010000771.1_4	GT2(8-137)
JARIFQ010000771.1_6	GT4(194-303)
JARIFQ010000776.1_7	GT51(81-260)
JARIFQ010000777.1_5	GH36(14-719)
JARIFQ010000782.1_10	GT26(63-176)
JARIFQ010000782.1_7	GH73(1035-1170)
JARIFQ010000785.1_11	GH3(36-252)
JARIFQ010000787.1_15	GT51(41-167)
JARIFQ010000802.1_2	GT2(15-180)
JARIFQ010000812.1_5	CE1(87-325)
JARIFQ010000815.1_5	GT4(196-350)
JARIFQ010000815.1_7	GT4(208-316)
JARIFQ010000815.1_8	GT2(10-151)
JARIFQ010000817.1_1	GT4(199-346)
JARIFQ010000817.1_3	GT4(189-297)
JARIFQ010000817.1_8	GT2(6-175)+GT32(427-507)
JARIFQ010000825.1_7	GT2(3-165)
JARIFQ010000828.1_5	GT28(182-344)
JARIFQ010000840.1_11	GT4(189-296)
JARIFQ010000840.1_12	GT4(201-348)
JARIFQ010000840.1_5	GT2(41-171)
JARIFQ010000840.1_7	GT14(3-265)
JARIFQ010000840.1_8	GT2(6-170)
JARIFQ010000842.1_3	GH73(267-411)
JARIFQ010000845.1_7	GH25(65-247)
JARIFQ010000850.1_4	GT51(70-245)
JARIFQ010000855.1_6	GH32(81-387)
JARIFQ010000857.1_6	GT2(5-112)
JARIFQ010000857.1_9	GT4(199-340)
JARIFQ010000861.1_1	GH1(2-474)
JARIFQ010000862.1_7	GH1(1-189)
JARIFQ010000862.1_8	GH1(3-285)
JARIFQ010000875.1_7	GH25(877-1059)
JARIFQ010000875.1_9	GT2(5-169)
JARIFQ010000876.1_2	CE20(84-238)+CE20(379-500)
JARIFQ010000876.1_6	GH8(42-366)
JARIFQ010000876.1_9	GH67(75-660)
JARIFQ010000878.1_5	GH1(3-481)
JARIFQ010000887.1_4	GT2(8-132)
JARIFQ010000887.1_6	GT4(184-325)
JARIFQ010000887.1_8	GT4(180-288)
JARIFQ010000888.1_3	GT4(219-368)
JARIFQ010000893.1_5	GT4(207-354)
JARIFQ010000893.1_7	GT2(5-144)
JARIFQ010000893.1_8	GT32(20-94)
JARIFQ010000893.1_9	GT2(3-140)
JARIFQ010000896.1_10	GH13_12(4-132)
JARIFQ010000896.1_9	GH13_12(1-117)
JARIFQ010000908.1_8	GT51(41-208)
JARIFQ010000909.1_2	GT2(45-271)
JARIFQ010000927.1_4	GH38(5-263)
JARIFQ010000927.1_5	GH13_18(80-415)
JARIFQ010000928.1_5	GH25(70-254)
JARIFQ010000929.1_3	GT26(56-225)
JARIFQ010000929.1_4	GT4(187-327)
JARIFQ010000929.1_6	GT2(5-170)
JARIFQ010000935.1_3	GH43_11(4-305)+CBM91(333-539)
JARIFQ010000941.1_1	GH24(29-103)
JARIFQ010000942.1_2	GH109(1-147)
JARIFQ010000945.1_3	GH109(2-144)
JARIFQ010000949.1_7	GH1(1-303)
JARIFQ010000958.1_8	GH1(2-467)
JARIFQ010000967.1_1	GT51(110-283)
JARIFQ010000980.1_3	CE1(110-307)
JARIFQ010000992.1_2	GH109(3-150)
JARIFQ010000994.1_13	GT2(1-130)
JARIFQ010000998.1_1	CBM48(24-99)+GH13_9(174-473)
JARIFQ010001000.1_3	GH32(54-365)
JARIFQ010001009.1_2	GH77(10-493)
JARIFQ010001009.1_3	GT35(78-752)
JARIFQ010001016.1_6	GT32(24-98)
JARIFQ010001016.1_8	GT2(11-167)
JARIFQ010001016.1_9	GT4(199-307)
JARIFQ010001019.1_5	GH73(52-190)
JARIFQ010001023.1_1	GT4(235-345)
JARIFQ010001034.1_5	GH70(394-1189)
JARIFQ010001038.1_1	GH3(65-287)
JARIFQ010001039.1_1	GH13_39(182-490)
JARIFQ010001039.1_2	GT35(93-791)
JARIFQ010001039.1_3	GT5(3-475)
JARIFQ010001040.1_4	GH73(33-165)+CBM50(198-240)
JARIFQ010001050.1_2	GT2(8-175)
JARIFQ010001062.1_1	GT4(198-345)
JARIFQ010001062.1_2	GT4(163-305)
JARIFQ010001069.1_5	CE9(8-376)
JARIFQ010001079.1_2	GT2(215-471)
JARIFQ010001079.1_5	GT2(7-117)
JARIFQ010001086.1_2	GH1(1-465)
JARIFQ010001103.1_1	GH1(2-165)
JARIFQ010001103.1_3	GH125(24-416)
JARIFQ010001103.1_4	GH38(3-254)
JARIFQ010001104.1_8	GH1(3-474)
JARIFQ010001106.1_1	GH1(3-278)
JARIFQ010001110.1_8	CE9(12-376)
JARIFQ010001114.1_2	CBM48(22-104)+GH13_9(173-471)
JARIFQ010001114.1_3	CBM41(4-101)+GH13_14(315-623)
JARIFQ010001115.1_1	GT111(6-219)
JARIFQ010001115.1_3	GT32(101-177)
JARIFQ010001115.1_5	GT2(8-152)
JARIFQ010001115.1_6	GT4(183-291)
JARIFQ010001120.1_6	GH9(305-730)
JARIFQ010001134.1_9	GH73(216-357)
JARIFQ010001138.1_5	GT51(84-255)
JARIFQ010001147.1_1	GH13_31(46-412)
JARIFQ010001147.1_3	GH49(4-272)
JARIFQ010001148.1_2	GT2(5-142)
JARIFQ010001148.1_3	GT32(77-148)
JARIFQ010001148.1_4	GT4(196-338)
JARIFQ010001160.1_3	GH25(129-306)
JARIFQ010001179.1_1	GH13_3(284-411)
JARIFQ010001182.1_6	GT4(318-468)
JARIFQ010001201.1_3	GH13_5(30-372)
JARIFQ010001201.1_4	GT4(157-297)
JARIFQ010001201.1_5	GT4(205-345)
JARIFQ010001210.1_2	GT101(28-172)
JARIFQ010001217.1_3	GH170(3-359)
JARIFQ010001225.1_5	GH32(1-120)
JARIFQ010001225.1_6	GH32(37-170)
JARIFQ010001226.1_1	GH13_31(46-412)
JARIFQ010001226.1_2	GT20(7-255)+GT20(307-507)
JARIFQ010001226.1_3	GH13_31(46-404)
JARIFQ010001238.1_1	GT4(250-404)
JARIFQ010001238.1_3	GT51(136-309)
JARIFQ010001239.1_1	GH32(45-194)
JARIFQ010001262.1_2	GT2(10-170)
JARIFQ010001263.1_1	GH29(6-370)
JARIFQ010001273.1_4	GH3(76-303)
JARIFQ010001276.1_4	GT2(3-167)
JARIFQ010001277.1_3	GH65(320-690)
JARIFQ010001277.1_4	CBM34(7-132)+GH13_20(182-485)
JARIFQ010001277.1_5	GH13_31(27-377)
JARIFQ010001280.1_2	GH3(110-328)
JARIFQ010001285.1_1	GH38(5-277)
JARIFQ010001285.1_2	GH125(25-422)
JARIFQ010001285.1_4	GH92(202-698)
JARIFQ010001294.1_8	GH25(25-212)
JARIFQ010001300.1_1	GT51(63-240)
JARIFQ010001315.1_3	GT2(7-159)
JARIFQ010001323.1_6	GH109(2-151)
JARIFQ010001335.1_6	GT51(67-242)
JARIFQ010001340.1_4	GH144(38-425)
JARIFQ010001353.1_1	GT2(6-141)+GT8(293-525)
JARIFQ010001357.1_3	GT51(128-300)
JARIFQ010001370.1_7	GH25(69-253)
JARIFQ010001375.1_4	GH13_18(35-379)
JARIFQ010001381.1_3	GH31(183-611)
JARIFQ010001389.1_2	GH1(6-461)
JARIFQ010001389.1_7	GH113(1-220)
JARIFQ010001406.1_7	GH170(2-341)
JARIFQ010001408.1_2	GT2(4-166)
JARIFQ010001409.1_4	GH65(308-698)
JARIFQ010001413.1_5	GH73(70-208)
JARIFQ010001414.1_5	GH5_8(1-99)
JARIFQ010001414.1_6	GH5_8(62-179)
JARIFQ010001426.1_1	GH25(33-209)
JARIFQ010001438.1_3	GH30_5(39-645)
JARIFQ010001471.1_4	GH2(32-879)
JARIFQ010001473.1_7	GH109(1-150)
JARIFQ010001475.1_2	AA7(37-279)
JARIFQ010001487.1_1	GH13_32(81-358)+CBM41(641-735)+CBM41(755-865)+GH13_14(1139-1431)
JARIFQ010001491.1_1	GT2(4-166)
JARIFQ010001494.1_3	GH32(37-342)
JARIFQ010001500.1_4	GT2(7-172)
JARIFQ010001502.1_3	GH73(70-208)
JARIFQ010001510.1_6	AA4(4-186)
JARIFQ010001513.1_2	GT32(21-96)
JARIFQ010001513.1_3	GT2(8-138)
JARIFQ010001523.1_4	GH77(188-699)
JARIFQ010001543.1_2	PL8(452-707)
JARIFQ010001557.1_2	GH51(26-521)
JARIFQ010001566.1_3	GT20(2-265)+GT20(314-519)
JARIFQ010001570.1_3	GH170(1-347)
JARIFQ010001576.1_2	GH73(56-191)
JARIFQ010001597.1_1	GT2(5-172)
JARIFQ010001597.1_4	GT2(6-124)
JARIFQ010001599.1_1	GT2(9-145)
JARIFQ010001627.1_5	GH13(60-313)
JARIFQ010001639.1_6	GT4(226-379)
JARIFQ010001644.1_1	GH170(3-315)
JARIFQ010001646.1_2	GT92(51-276)
JARIFQ010001646.1_3	GT4(209-325)
JARIFQ010001646.1_4	GT2(5-109)
JARIFQ010001655.1_1	GH73(1-121)
JARIFQ010001657.1_4	GT4(218-350)
JARIFQ010001657.1_5	GT92(62-162)
JARIFQ010001658.1_5	GT4(159-305)
JARIFQ010001658.1_6	GT4(203-325)
JARIFQ010001661.1_1	GT51(71-238)
JARIFQ010001662.1_3	GT2(48-274)
JARIFQ010001662.1_5	CE4(122-255)
JARIFQ010001664.1_1	GH95(1-287)
JARIFQ010001664.1_4	GH2(24-903)
JARIFQ010001678.1_4	GH25(70-254)
JARIFQ010001688.1_2	GH77(204-721)
JARIFQ010001706.1_5	GH3(75-276)
JARIFQ010001714.1_2	GT51(77-254)
JARIFQ010001719.1_4	GT4(188-329)
JARIFQ010001719.1_5	GT26(67-234)
JARIFQ010001737.1_4	GH25(7-177)
JARIFQ010001741.1_1	GH42(2-204)
JARIFQ010001749.1_1	GT83(6-226)
JARIFQ010001750.1_8	CE9(9-378)
JARIFQ010001755.1_6	GH25(40-225)
JARIFQ010001758.1_4	GH73(51-192)
JARIFQ010001767.1_2	GH1(5-478)
JARIFQ010001773.1_1	GT51(88-263)
JARIFQ010001778.1_3	GH2(28-624)
JARIFQ010001787.1_4	GT51(110-284)
JARIFQ010001797.1_2	GH170(2-347)
JARIFQ010001800.1_1	GH13_29(25-276)
JARIFQ010001802.1_6	CE1(10-261)
JARIFQ010001805.1_1	CE9(8-376)
JARIFQ010001806.1_5	GT51(128-316)
JARIFQ010001809.1_1	GT51(128-316)
JARIFQ010001813.1_1	GH1(2-472)
JARIFQ010001823.1_3	GH4(7-187)
JARIFQ010001832.1_1	GH170(1-354)
JARIFQ010001852.1_2	GH25(41-226)
JARIFQ010001856.1_3	GH1(1-469)
JARIFQ010001860.1_2	GH73(198-338)
JARIFQ010001869.1_4	GT8(2-247)
JARIFQ010001877.1_4	GH36(3-394)
JARIFQ010001889.1_3	AA10(30-210)
JARIFQ010001902.1_5	AA1(82-460)
JARIFQ010001905.1_4	GT2(25-252)
JARIFQ010001924.1_5	GH25(32-219)
JARIFQ010001925.1_4	GT28(189-341)
JARIFQ010001926.1_4	GH13_18(35-379)
JARIFQ010001933.1_2	GT2(10-176)
JARIFQ010001933.1_3	GT4(164-309)
JARIFQ010001944.1_5	CE4(173-284)
JARIFQ010001968.1_3	GH25(94-297)
JARIFQ010001969.1_2	GH13_29(24-370)
JARIFQ010001977.1_2	GT35(77-752)
JARIFQ010001977.1_3	GH77(10-489)
JARIFQ010001996.1_1	CBM50(109-150)+CBM50(177-218)
JARIFQ010002010.1_1	GT2(4-137)
JARIFQ010002015.1_2	GT28(210-382)
JARIFQ010002019.1_6	GT2(216-375)+GT2(474-595)
JARIFQ010002026.1_4	GH3(96-327)
JARIFQ010002046.1_1	GH94(305-834)
JARIFQ010002046.1_2	GH3(63-286)
JARIFQ010002048.1_2	GH65(324-692)
JARIFQ010002053.1_3	GH126(68-386)
JARIFQ010002055.1_1	GT2(5-136)
JARIFQ010002061.1_1	GH4(4-169)
JARIFQ010002066.1_6	GH170(3-359)
JARIFQ010002069.1_3	GT2(8-136)
JARIFQ010002069.1_4	GT2(4-169)
JARIFQ010002074.1_1	GT2(6-132)
JARIFQ010002105.1_4	GT2(64-177)
JARIFQ010002106.1_2	GT113(2-327)
JARIFQ010002106.1_3	GT4(194-340)
JARIFQ010002106.1_5	GT4(199-344)
JARIFQ010002110.1_1	GH1(2-475)
JARIFQ010002113.1_5	GT4(201-348)
JARIFQ010002113.1_6	GT2(8-173)
JARIFQ010002114.1_5	GT111(20-229)
JARIFQ010002114.1_6	GT32(80-158)
JARIFQ010002115.1_3	GT26(56-230)
JARIFQ010002115.1_4	GT4(181-332)
JARIFQ010002130.1_4	GT35(94-800)
JARIFQ010002134.1_1	GH36(1-269)
JARIFQ010002149.1_1	GH13_31(28-359)
JARIFQ010002149.1_2	GH13_18(36-372)
JARIFQ010002151.1_1	GH13_31(27-359)
JARIFQ010002151.1_2	GH13_31(28-362)
JARIFQ010002151.1_3	GH13_20(106-410)
JARIFQ010002164.1_3	GT4(189-332)
JARIFQ010002165.1_1	GH1(3-391)
JARIFQ010002173.1_2	GT4(203-331)
JARIFQ010002173.1_4	GT4(186-330)
JARIFQ010002200.1_1	GH31(382-611)
JARIFQ010002233.1_1	GH1(2-245)
JARIFQ010002235.1_3	CE4(120-248)
JARIFQ010002235.1_5	GT2(48-217)+GT2(133-340)
JARIFQ010002235.1_6	GH20(2-305)
JARIFQ010002245.1_4	GT8(2-257)
JARIFQ010002252.1_2	GH1(7-475)
JARIFQ010002260.1_1	GH3(3-206)
JARIFQ010002260.1_2	GH94(68-802)
JARIFQ010002286.1_1	GH30_3(1-388)
JARIFQ010002289.1_4	GT113(17-324)
JARIFQ010002294.1_2	GT4(3-156)
JARIFQ010002294.1_5	GT4(288-447)
JARIFQ010002298.1_4	GH31(1-377)
JARIFQ010002314.1_2	GT4(325-473)
JARIFQ010002314.1_3	GT4(324-474)
JARIFQ010002341.1_3	GH3(30-250)
JARIFQ010002380.1_3	GT4(177-319)
JARIFQ010002394.1_1	GT2(356-579)
JARIFQ010002408.1_2	GT2(16-179)
JARIFQ010002419.1_3	GT2(4-166)
JARIFQ010002424.1_2	GH1(4-491)
JARIFQ010002434.1_2	GH73(52-191)
JARIFQ010002466.1_2	GH73(195-328)
JARIFQ010002497.1_3	GT2(7-152)
JARIFQ010002507.1_1	GH70(471-1264)
JARIFQ010002517.1_1	GH31(164-462)
JARIFQ010002519.1_2	CBM48(165-239)+GH13_9(302-602)
JARIFQ010002541.1_2	GT2(5-154)
JARIFQ010002544.1_1	GH51(2-409)
JARIFQ010002544.1_2	GH42(25-396)
JARIFQ010002631.1_1	GT4(186-316)
JARIFQ010002647.1_2	GH1(1-463)
JARIFQ010002684.1_3	GT4(232-378)
JARIFQ010002692.1_2	GH1(7-468)
JARIFQ010002695.1_4	GT2(6-149)
JARIFQ010002706.1_1	GT2(435-670)
JARIFQ010002707.1_4	GT5(3-324)
JARIFQ010002712.1_2	GT4(41-183)
JARIFQ010002729.1_2	GH13_31(32-382)
JARIFQ010002733.1_3	GH73(287-427)
JARIFQ010002741.1_2	GT2(7-175)
JARIFQ010002745.1_4	GH73(70-210)+CBM50(245-285)
JARIFQ010002752.1_2	GT2(4-167)
JARIFQ010002752.1_4	GT111(6-224)
JARIFQ010002768.1_3	GT2(4-129)
JARIFQ010002768.1_4	GT2(7-143)
JARIFQ010002772.1_2	GH3(139-363)
JARIFQ010002841.1_2	GT2(5-153)
JARIFQ010002841.1_4	GT32(20-96)
JARIFQ010002855.1_2	GT2(7-171)
JARIFQ010002856.1_3	GT4(73-226)
JARIFQ010002886.1_3	CE4(64-190)
JARIFQ010002912.1_1	GH36(10-702)
JARIFQ010002912.1_3	CBM61(2-58)
JARIFQ010002915.1_1	GH31(187-615)
JARIFQ010002919.1_1	GH101(335-684)
JARIFQ010002930.1_2	GH1(3-482)
JARIFQ010002930.1_3	GH1(2-302)
JARIFQ010002952.1_2	GH170(1-329)
JARIFQ010002966.1_2	GH1(2-383)
JARIFQ010002978.1_3	GH73(174-313)
JARIFQ010002980.1_2	GH42(15-393)
JARIFQ010002989.1_3	GT4(193-342)
JARIFQ010002996.1_3	GH73(163-298)
JARIFQ010003001.1_1	GH53(56-421)+GH53(472-856)
JARIFQ010003015.1_1	GH73(71-215)
JARIFQ010003021.1_2	GH13_31(27-361)
JARIFQ010003053.1_3	GT51(70-250)
JARIFQ010003055.1_1	AA7(24-353)
JARIFQ010003070.1_5	CBM32(58-127)
JARIFQ010003084.1_4	GH1(1-344)
JARIFQ010003102.1_4	GH1(2-340)
JARIFQ010003111.1_4	GH31(231-393)
JARIFQ010003120.1_2	GH32(40-335)
JARIFQ010003128.1_3	GH13_5(30-352)
JARIFQ010003146.1_1	GH2(19-622)
JARIFQ010003168.1_4	GH16_21(4-195)
JARIFQ010003175.1_2	GH36(13-704)
JARIFQ010003181.1_3	GT2(5-117)
JARIFQ010003185.1_3	GT2(5-119)
JARIFQ010003185.1_4	GT4(105-262)
JARIFQ010003220.1_2	GH25(34-201)
JARIFQ010003224.1_3	GT2(5-144)
JARIFQ010003258.1_1	GH25(33-216)
JARIFQ010003266.1_1	GH26(23-338)+CBM23(519-696)+CBM23(718-862)
JARIFQ010003276.1_2	GT4(160-300)
JARIFQ010003276.1_3	GT4(200-344)
JARIFQ010003279.1_3	GT8(6-258)
JARIFQ010003316.1_3	GH1(1-472)
JARIFQ010003334.1_2	GT4(201-348)
JARIFQ010003334.1_3	GT4(99-247)
JARIFQ010003353.1_3	GT2(5-166)
JARIFQ010003375.1_2	GT2(69-239)
JARIFQ010003383.1_3	CE1(49-293)
JARIFQ010003420.1_4	CE9(5-205)
JARIFQ010003423.1_3	GT2(11-171)
JARIFQ010003434.1_1	GH36(1-491)
JARIFQ010003444.1_1	GH31(233-673)
JARIFQ010003451.1_5	GH1(2-313)
JARIFQ010003453.1_1	GT4(210-353)
JARIFQ010003453.1_3	GT2(4-164)
JARIFQ010003489.1_3	GH13_3(2-108)
JARIFQ010003502.1_2	GH13(1-342)
JARIFQ010003512.1_1	GT2(34-199)
JARIFQ010003516.1_1	GH1(9-430)
JARIFQ010003533.1_2	GH73(255-399)
JARIFQ010003548.1_1	GT2(1-105)
JARIFQ010003548.1_3	GT2(4-145)
JARIFQ010003583.1_3	GT2(8-172)
JARIFQ010003584.1_2	GT51(88-265)
JARIFQ010003609.1_2	GT2(8-146)
JARIFQ010003678.1_2	GH73(65-199)
JARIFQ010003678.1_3	GH73(55-184)
JARIFQ010003693.1_4	GH1(3-210)
JARIFQ010003742.1_2	CE4(95-232)
JARIFQ010003742.1_4	GT2(51-270)
JARIFQ010003762.1_1	GH38(14-264)
JARIFQ010003765.1_1	GH1(1-268)
JARIFQ010003781.1_1	CE9(9-376)
JARIFQ010003837.1_1	GT2(2-106)
JARIFQ010003840.1_1	GT2(457-618)
JARIFQ010003884.1_2	GH36(1-283)
JARIFQ010003977.1_1	GH65(423-798)
JARIFQ010003982.1_1	GT4(162-310)
JARIFQ010004087.1_5	GH25(33-209)
JARIFQ010004116.1_2	GT2(3-160)
JARIFQ010004121.1_1	GH1(5-275)
JARIFQ010004181.1_2	GT2(8-157)
JARIFQ010004181.1_5	GT4(187-314)
JARIFQ010004195.1_1	GH51(6-443)
JARIFQ010004210.1_4	GH25(33-194)
JARIFQ010004313.1_3	GT39(10-188)
JARIFQ010004325.1_2	GT28(119-268)
JARIFQ010004372.1_2	GT113(15-325)
JARIFQ010004444.1_1	GH38(5-273)
JARIFQ010004444.1_2	GH125(1-186)
JARIFQ010004455.1_2	GH13_14(3-166)
JARIFQ010004458.1_1	CE1(10-259)
JARIFQ010004560.1_3	GH1(2-175)
JARIFQ010004575.1_1	GH67(70-407)
JARIFQ010004575.1_2	CE4(3-115)
JARIFQ010004577.1_1	GH35(10-326)
JARIFQ010004583.1_3	GH24(9-138)
JARIFQ010004589.1_1	CBM13(317-414)
JARIFQ010004621.1_1	GH15(431-655)
JARIFQ010004623.1_1	PL8(511-700)
JARIFQ010004669.1_3	GH25(7-171)
JARIFQ010004680.1_3	GH25(41-189)
JARIFQ010004686.1_1	GH13_11(43-409)
JARIFQ010004747.1_2	GT27(30-238)
JARIFQ010004764.1_1	CE1(200-438)
JARIFQ010004790.1_1	GH125(26-249)
JARIFQ010004796.1_1	GH13_31(46-412)
JARIFQ010004828.1_2	GT2(1-156)
JARIFQ010004844.1_2	GT8(6-227)
JARIFQ010004864.1_1	GT2(24-255)
JARIFQ010004865.1_1	CBM34(5-132)+GH13_20(182-486)
JARIFQ010004916.1_1	GH1(7-425)
JARIFQ010004956.1_2	GT2(5-170)
JARIFQ010004990.1_1	GH65(169-581)
JARIFQ010005053.1_1	GH101(1-301)
JARIFQ010005087.1_1	GH25(32-219)
JARIFQ010005089.1_1	GT8(4-130)
JARIFQ010005104.1_1	GH65(196-565)
JARIFQ010005109.1_1	GT2(4-134)
JARIFQ010005131.1_1	GT4(161-305)
JARIFQ010005131.1_2	GT4(95-220)
JARIFQ010005190.1_1	GH67(2-269)
JARIFQ010005218.1_3	GT2(6-169)
JARIFQ010005320.1_1	GH1(10-467)
JARIFQ010005323.1_1	GH42(1-328)
JARIFQ010005347.1_2	GH109(3-155)
JARIFQ010005419.1_1	GH65(130-506)
JARIFQ010005458.1_1	GT35(1-578)
JARIFQ010005494.1_1	CBM34(7-125)+GH13_20(174-474)
JARIFQ010005500.1_2	GH2(7-375)
JARIFQ010005542.1_1	GH31(1-225)
JARIFQ010005586.1_2	AA10(29-205)
JARIFQ010005658.1_2	GH1(4-177)
JARIFQ010005685.1_1	GH70(49-579)
JARIFQ010005744.1_2	GT32(1-62)
JARIFQ010005823.1_2	CE1(10-159)
JARIFQ010005913.1_1	CBM91(96-306)
JARIFQ010005928.1_2	GH13_31(28-287)
JARIFQ010006001.1_1	GT2(50-281)
JARIFQ010006014.1_1	GT4(99-249)
JARIFQ010006041.1_1	GT2(42-147)
JARIFQ010006134.1_2	CE4(94-225)
JARIFQ010006172.1_1	PL9_2(30-383)
JARIFQ010006232.1_1	AA1(88-473)
JARIFQ010006257.1_4	GH25(19-203)
JARIFQ010006293.1_3	GT4(1-127)
JARIFQ010006296.1_1	GH1(3-354)
JARIFQ010006305.1_1	GT5(2-355)
JARIFQ010006321.1_2	GT8(6-191)
JARIFQ010006332.1_2	GH73(64-165)
JARIFQ010006356.1_1	GH73(158-291)
JARIFQ010006402.1_1	GH1(1-477)
JARIFQ010006412.1_1	GH13_12(2-154)
JARIFQ010006431.1_1	GH13_14(227-478)
JARIFQ010006440.1_2	GT2(7-127)
JARIFQ010006445.1_2	GT4(213-336)
JARIFQ010006521.1_1	GH25(39-215)
JARIFQ010006524.1_1	GH13_30(16-382)
JARIFQ010006534.1_2	GT2(6-89)
JARIFQ010006581.1_1	GH13_5(29-367)
JARIFQ010006583.1_1	CE1(192-425)
JARIFQ010006611.1_1	CBM41(229-332)+CBM41(338-444)
JARIFQ010006621.1_1	GH65(246-477)
JARIFQ010006627.1_1	GT2(6-137)
JARIFQ010006632.1_1	GH109(7-152)
JARIFQ010006645.1_2	GT8(2-249)
JARIFQ010006695.1_2	GH13_31(28-147)
JARIFQ010006737.1_1	GH25(33-216)
JARIFQ010006749.1_2	GH13_18(6-131)
JARIFQ010006768.1_2	GH13_31(33-193)
JARIFQ010006798.1_1	GT2(5-156)
JARIFQ010006847.1_2	GH25(4-179)
JARIFQ010006893.1_1	GH43_11(1-282)+CBM91(313-468)
JARIFQ010006894.1_1	GT4(210-371)
JARIFQ010006902.1_1	GH3(375-470)
JARIFQ010006920.1_2	GH35(10-202)
JARIFQ010006965.1_1	GH170(3-359)
JARIFQ010006967.1_1	GH13_9(136-436)
JARIFQ010006990.1_1	GT4(189-329)
JARIFQ010007015.1_1	GT28(31-194)
JARIFQ010007026.1_1	GH13_14(164-449)
JARIFQ010007050.1_1	GH1(6-411)
JARIFQ010007160.1_1	GH170(3-359)
JARIFQ010007210.1_1	AA1(73-408)
JARIFQ010007221.1_1	CE20(191-314)
JARIFQ010007228.1_1	GH13_31(1-318)
JARIFQ010007230.1_2	GH13_31(28-309)
JARIFQ010007268.1_1	GH13_31(28-244)
JARIFQ010007274.1_1	GH30_3(124-445)
JARIFQ010007286.1_1	GH32(37-340)
JARIFQ010007293.1_1	CE1(1-126)
JARIFQ010007318.1_2	GH25(32-219)
JARIFQ010007390.1_1	GH36(13-294)
JARIFQ010007394.1_1	AA1(49-435)
JARIFQ010007426.1_1	GH73(12-151)
JARIFQ010007430.1_1	GT2(7-148)
JARIFQ010007449.1_1	CE4(204-319)
JARIFQ010007478.1_1	GT113(2-136)
JARIFQ010007478.1_2	GT4(73-217)
JARIFQ010007509.1_1	GH1(1-362)
JARIFQ010007516.1_1	GH2(6-416)
JARIFQ010007542.1_2	GH92(1-225)
JARIFQ010007559.1_1	GH109(14-172)
JARIFQ010007569.1_1	GH32(22-328)
JARIFQ010007598.1_2	GT8(15-260)
JARIFQ010007656.1_1	GH65(131-406)
JARIFQ010007671.1_2	GT2(7-119)
JARIFQ010007726.1_1	GH65(19-387)
JARIFQ010007746.1_1	GT2(58-201)
JARIFQ010007792.1_3	GH1(10-192)
JARIFQ010007811.1_1	GT4(290-402)
JARIFQ010007825.1_1	GT51(89-264)
JARIFQ010007883.1_1	GH1(8-306)
JARIFQ010007965.1_2	GT2(6-194)
JARIFQ010007989.1_1	GH13_31(1-222)
JARIFQ010008017.1_1	GT5(6-358)
JARIFQ010008129.1_1	GT2(6-148)
JARIFQ010008151.1_2	GH35(10-131)
JARIFQ010008167.1_1	CBM48(163-237)
JARIFQ010008216.1_1	GH2(16-378)
JARIFQ010008237.1_1	GH13_11(6-347)
JARIFQ010008241.1_1	GH2(25-392)
JARIFQ010008290.1_2	CE7(4-256)
JARIFQ010008298.1_2	CE7(4-256)
JARIFQ010008307.1_2	GT51(67-165)
JARIFQ010008341.1_1	GT92(46-278)
JARIFQ010008351.1_1	GT4(202-343)
JARIFQ010008370.1_2	GT4(73-212)
JARIFQ010008449.1_2	GT101(50-278)
JARIFQ010008483.1_2	CE9(2-143)
JARIFQ010008531.1_2	GH13_31(27-208)
JARIFQ010008685.1_2	GT2(4-124)
JARIFQ010008690.1_1	GH88(1-279)
JARIFQ010008709.1_1	GH35(1-221)
JARIFQ010008713.1_1	GH53(18-198)
JARIFQ010008739.1_2	CBM13(10-99)
JARIFQ010008783.1_2	GH109(1-173)
JARIFQ010008825.1_1	GT2(6-158)
JARIFQ010008836.1_1	GT113(2-146)
JARIFQ010008951.1_2	GH13_9(1-119)
JARIFQ010008954.1_1	CE7(17-210)
JARIFQ010009037.1_1	GH1(2-344)
JARIFQ010009044.1_1	CE9(25-235)
JARIFQ010009064.1_1	GH13_31(1-201)
JARIFQ010009094.1_1	GT4(129-238)
JARIFQ010009102.1_1	GH32(2-233)
JARIFQ010009109.1_2	GT83(33-229)
JARIFQ010009119.1_1	GT32(21-100)
JARIFQ010009176.1_1	GH25(61-246)
JARIFQ010009226.1_1	GT35(8-290)
JARIFQ010009233.1_2	GH73(13-154)
JARIFQ010009264.1_1	GT111(1-190)
JARIFQ010009281.1_2	CE8(1-202)
JARIFQ010009333.1_1	GT2(48-183)
JARIFQ010009354.1_1	GT4(115-270)
JARIFQ010009463.1_2	GT4(101-252)
JARIFQ010009488.1_1	GH109(5-154)
JARIFQ010009498.1_1	GH2(1-338)
JARIFQ010009519.1_1	GT2(9-106)
JARIFQ010009524.1_1	GH25(7-159)
JARIFQ010009527.1_1	GH18(41-285)
JARIFQ010009731.1_1	GT35(12-330)
JARIFQ010009748.1_1	GH172(102-242)
JARIFQ010009806.1_1	GT4(160-311)
JARIFQ010009807.1_1	GT4(120-265)
JARIFQ010009885.1_2	GT2(5-167)
JARIFQ010009905.1_1	GH13_29(2-288)
JARIFQ010009913.1_1	GH65(1-254)
JARIFQ010009947.1_1	GH78(24-285)
JARIFQ010009988.1_1	GT2(7-133)
JARIFQ010010033.1_1	GT30(35-198)
JARIFQ010010041.1_1	GT5(2-175)
JARIFQ010010049.1_1	GT2(141-265)
JARIFQ010010091.1_1	CE9(1-168)
JARIFQ010010098.1_1	GH73(200-319)
JARIFQ010010111.1_2	GT4(32-169)
JARIFQ010010131.1_1	GH13_31(32-290)
JARIFQ010010183.1_1	CE9(1-247)
JARIFQ010010206.1_1	GH13_20(1-182)
JARIFQ010010218.1_2	GT2(1-113)
JARIFQ010010231.1_1	CE7(2-274)
JARIFQ010010256.1_1	GH25(85-269)
JARIFQ010010285.1_1	GT2(10-216)
JARIFQ010010291.1_1	CE4(116-240)
JARIFQ010010306.1_1	GT2(12-139)
JARIFQ010010356.1_1	GH13_14(1-205)
JARIFQ010010358.1_1	GH25(33-197)
JARIFQ010010492.1_1	GH1(4-187)
JARIFQ010010513.1_1	CE20(2-143)
JARIFQ010010523.1_1	GH25(84-287)
JARIFQ010010542.1_1	GH66(2-271)
JARIFQ010010610.1_2	GT2(55-143)
JARIFQ010010648.1_1	GH13_41(73-285)
JARIFQ010010684.1_1	GH1(3-190)
JARIFQ010010714.1_2	GH25(21-203)
JARIFQ010010777.1_1	GT2(1-101)
JARIFQ010010792.1_1	CBM13(123-213)
JARIFQ010010842.1_1	CBM41(153-256)
JARIFQ010010871.1_1	GT28(189-288)
JARIFQ010010912.1_1	GH73(47-186)
JARIFQ010010922.1_1	GT4(81-235)
JARIFQ010010925.1_2	GT2(9-161)
JARIFQ010010972.1_2	GH8(52-261)
JARIFQ010010973.1_1	GH8(51-261)
JARIFQ010010985.1_1	GT4(152-272)
JARIFQ010011052.1_1	GH43_11(20-274)
JARIFQ010011094.1_1	GH77(10-230)
JARIFQ010011197.1_1	GT4(5-154)
JARIFQ010011283.1_1	GT2(7-134)
JARIFQ010011388.1_1	GH51(2-233)
JARIFQ010011453.1_1	GT26(38-207)
JARIFQ010011459.1_1	GT113(14-230)
JARIFQ010011586.1_1	GH13_20(66-234)
JARIFQ010011590.1_1	GT51(3-121)
JARIFQ010011646.1_1	GT2(54-204)
JARIFQ010011680.1_1	GH13_12(84-267)
JARIFQ010011882.1_1	GT2(4-138)
JARIFQ010011939.1_1	GT2(1-124)
JARIFQ010011940.1_1	GT2(35-175)
JARIFQ010011942.1_1	PL9_1(48-267)
JARIFQ010011956.1_1	GH13_42(2-177)
JARIFQ010012006.1_1	GT2(5-117)
JARIFQ010012020.1_1	GH59(8-266)
JARIFQ010012032.1_1	GH25(45-227)
JARIFQ010012103.1_1	GH65(1-244)
JARIFQ010012127.1_1	GH25(126-259)
JARIFQ010012131.1_1	GH13_31(2-213)
JARIFQ010012140.1_1	GH43_26(11-222)
JARIFQ010012202.1_1	CE9(1-236)
JARIFQ010012209.1_1	GH92(1-260)
JARIFQ010012210.1_1	GT51(105-258)
JARIFQ010012230.1_1	GT2(18-239)
JARIFQ010012245.1_2	GT2(4-125)
JARIFQ010012269.1_1	GT51(70-258)
JARIFQ010012307.1_1	GH25(106-258)
JARIFQ010012309.1_1	GH1(3-251)
JARIFQ010012371.1_1	GH65(1-257)
JARIFQ010012412.1_1	GH1(2-255)
JARIFQ010012461.1_1	GH13_12(16-236)
JARIFQ010012483.1_2	GH13_31(1-143)
JARIFQ010012495.1_1	CBM26(141-208)
JARIFQ010012511.1_1	GH1(10-198)
JARIFQ010012549.1_1	GT51(88-237)
JARIFQ010012587.1_1	GH105(4-220)
JARIFQ010012610.1_1	GT2(6-172)
JARIFQ010012697.1_1	GH25(33-205)
JARIFQ010012746.1_1	CE9(1-218)
JARIFQ010012766.1_1	GT2(82-191)
JARIFQ010012852.1_1	GH13_5(1-173)
JARIFQ010012937.1_1	GT2(57-190)
JARIFQ010012993.1_1	CE1(5-216)
JARIFQ010013054.1_1	GT2(9-171)
JARIFQ010013186.1_1	GH13_20(110-238)
JARIFQ010013202.1_2	CE1(12-140)
JARIFQ010013356.1_1	GH32(1-228)
JARIFQ010013378.1_1	GH1(2-234)
JARIFQ010013391.1_1	GT26(16-177)
JARIFQ010013415.1_1	GT2(11-137)
JARIFQ010013461.1_1	GH13_31(1-231)
JARIFQ010013542.1_1	GT28(31-192)
JARIFQ010013592.1_2	GH1(2-177)
JARIFQ010013665.1_1	GH65(1-193)
JARIFQ010013763.1_1	GT111(25-228)
JARIFQ010013920.1_1	GT113(1-202)
JARIFQ010013974.1_1	GT26(2-74)
JARIFQ010014018.1_1	GT2(30-130)
JARIFQ010014027.1_1	GH13_29(2-222)
JARIFQ010014060.1_2	GH25(32-147)
JARIFQ010014097.1_1	GT2(11-208)
JARIFQ010014277.1_1	GT2(9-121)
JARIFQ010014443.1_1	GH1(2-215)
JARIFQ010014454.1_1	CBM48(10-97)
JARIFQ010014458.1_1	GT2(39-160)
JARIFQ010014535.1_1	GH25(76-209)
JARIFQ010014649.1_1	GH1(1-195)
JARIFQ010014779.1_1	GT2(7-171)
JARIFQ010014824.1_1	GT113(1-202)
JARIFQ010014833.1_1	GH65(5-207)
JARIFQ010014896.1_2	GT2(5-123)
JARIFQ010015028.1_1	GT8(5-124)
JARIFQ010015053.1_1	GH125(2-203)
JARIFQ010015056.1_1	GH73(128-181)
JARIFQ010015063.1_1	CBM61(78-175)
JARIFQ010015306.1_1	GT4(23-169)
JARIFQ010015319.1_2	GT4(8-135)
JARIFQ010015326.1_1	GH25(35-198)
JARIFQ010015328.1_1	GH25(2-133)
JARIFQ010015366.1_1	GT51(90-153)
JARIFQ010015542.1_1	GH3(2-184)
JARIFQ010015594.1_1	GH13_20(1-138)
JARIFQ010015608.1_1	CE4(1-107)
JARIFQ010015665.1_1	GH13_18(20-198)
JARIFQ010015703.1_1	CBM41(90-189)
JARIFQ010015717.1_1	GT56(4-195)
JARIFQ010015735.1_1	GH8(4-128)
JARIFQ010015777.1_1	GH1(2-196)
JARIFQ010015832.1_1	GH13_29(1-180)
JARIFQ010015863.1_1	GT113(12-165)
JARIFQ010015951.1_1	GH13_5(30-165)
JARIFQ010016114.1_1	GT2(1-143)
JARIFQ010016121.1_1	CBM50(110-151)
JARIFQ010016230.1_1	GH13_39(1-181)
JARIFQ010016237.1_1	GH13_31(1-156)
JARIFQ010016242.1_1	GT4(36-171)
JARIFQ010016263.1_1	CBM50(70-111)
JARIFQ010016309.1_1	GH73(1-102)
JARIFQ010016362.1_1	GT2(3-137)
JARIFQ010016364.1_1	GH1(1-169)
JARIFQ010016569.1_1	GH13_18(1-171)
JARIFQ010016597.1_1	GT4(43-184)
JARIFQ010016600.1_1	GH4(8-107)
JARIFQ010016690.1_1	CE1(10-149)
JARIFQ010016715.1_1	GH13_18(2-184)
JARIFQ010016851.1_1	GH13_20(1-172)
JARIFQ010016901.1_1	GH154(1-163)
JARIFQ010017042.1_1	GT5(3-181)
JARIFQ010017131.1_1	GH13_18(1-167)
JARIFQ010017220.1_1	GT2(9-83)
JARIFQ010017232.1_1	CBM67(6-115)
JARIFQ010017498.1_1	AA10(2-91)
JARIFQ010017523.1_1	GT2(52-143)
JARIFQ010017557.1_1	GT2(13-141)
JARIFQ010017667.1_1	GH25(1-75)
JARIFQ010017691.1_1	CE1(2-149)
JARIFQ010017780.1_1	GT51(3-113)
JARIFQ010017791.1_1	GT2(6-136)
JARIFQ010017813.1_1	GT28(4-141)
JARIFQ010017886.1_1	CE1(29-171)
JARIFQ010017958.1_1	GT2(1-156)
JARIFQ010018008.1_1	GH25(26-165)
JARIFQ010018303.1_1	GT28(68-167)
JARIFQ010018389.1_1	GH1(1-164)
JARIFQ010018424.1_1	GH25(2-148)

## Sheet: Table S3g_07BZ
Supplementary Table S3g. CAZymes encoded in metagenome of bryndza 07BZ
Gene ID	HMMER
JARIFL010000001.1_158	GH23(52-197)
JARIFL010000001.1_162	GH37(56-531)
JARIFL010000001.1_278	GH13_18(81-247)
JARIFL010000001.1_279	GH13_18(12-189)
JARIFL010000001.1_285	GH109(9-157)
JARIFL010000001.1_286	GH65(299-674)
JARIFL010000001.1_38	GT2(236-418)
JARIFL010000001.1_4	AA6(3-194)
JARIFL010000001.1_69	GH73(160-295)
JARIFL010000001.1_94	GH3(56-278)
JARIFL010000002.1_104	GT2(11-171)
JARIFL010000002.1_107	GT83(3-521)
JARIFL010000002.1_15	CE1(21-273)
JARIFL010000002.1_196	GH32(29-330)
JARIFL010000003.1_101	GH65(269-625)
JARIFL010000003.1_105	GH65(309-699)
JARIFL010000003.1_114	GT51(84-255)
JARIFL010000003.1_119	GH1(7-475)
JARIFL010000003.1_120	GH1(3-497)
JARIFL010000003.1_153	GT51(122-310)
JARIFL010000003.1_31	GH32(37-342)
JARIFL010000003.1_70	GT51(67-244)
JARIFL010000003.1_72	GH73(33-166)
JARIFL010000004.1_131	CE14(20-130)
JARIFL010000004.1_132	GT2(34-198)
JARIFL010000004.1_136	CE1(21-271)
JARIFL010000004.1_147	GH2(40-916)
JARIFL010000004.1_183	AA3_2(2-532)
JARIFL010000004.1_96	CBM34(6-112)+GH13_21(178-492)
JARIFL010000005.1_138	GH13_29(29-371)
JARIFL010000005.1_15	GH23(497-622)
JARIFL010000006.1_15	GT26(60-214)
JARIFL010000006.1_155	CE9(9-376)
JARIFL010000006.1_176	CBM34(6-127)+GH13_20(176-480)
JARIFL010000006.1_177	GH13_31(28-362)
JARIFL010000006.1_178	GH13_31(27-358)
JARIFL010000006.1_76	CE7(4-290)
JARIFL010000006.1_78	GH3(75-298)
JARIFL010000006.1_79	GH94(68-1057)
JARIFL010000006.1_83	GH1(7-475)
JARIFL010000006.1_84	GH109(2-151)
JARIFL010000007.1_101	CBM34(6-133)+GH13_20(183-487)
JARIFL010000007.1_102	GH13_31(28-363)
JARIFL010000007.1_103	GH65(320-686)
JARIFL010000007.1_124	GT2(7-135)
JARIFL010000007.1_146	GH1(8-475)
JARIFL010000007.1_162	GH170(1-347)
JARIFL010000007.1_35	GT28(189-351)
JARIFL010000007.1_6	CE1(10-248)
JARIFL010000007.1_75	GH1(3-471)
JARIFL010000008.1_100	GH109(3-150)
JARIFL010000008.1_152	GH13_29(24-363)
JARIFL010000008.1_68	GH13_31(29-363)
JARIFL010000009.1_106	GH136(51-650)
JARIFL010000009.1_112	GH88(45-372)
JARIFL010000009.1_113	GH154(16-353)
JARIFL010000009.1_120	GH109(1-153)
JARIFL010000009.1_121	GH109(2-155)
JARIFL010000009.1_138	GH73(70-208)
JARIFL010000009.1_141	GH109(7-152)
JARIFL010000009.1_52	GT2(5-169)
JARIFL010000009.1_55	GH25(154-336)
JARIFL010000009.1_57	GT2(15-159)
JARIFL010000009.1_61	GT2(183-343)+GT2(441-568)
JARIFL010000009.1_62	GT2(557-718)
JARIFL010000009.1_68	GT2(6-169)
JARIFL010000009.1_73	GT2(3-160)
JARIFL010000009.1_75	GT27(30-238)
JARIFL010000009.1_95	GH92(201-695)
JARIFL010000010.1_108	GH1(2-461)
JARIFL010000010.1_110	GH125(24-416)
JARIFL010000010.1_111	GH38(3-254)
JARIFL010000010.1_136	GH170(15-158)
JARIFL010000010.1_137	GH170(3-217)
JARIFL010000010.1_155	GT2(12-182)
JARIFL010000010.1_172	GH170(3-359)
JARIFL010000010.1_37	AA10(29-205)
JARIFL010000010.1_38	GH18(42-342)
JARIFL010000011.1_152	GH38(5-273)
JARIFL010000011.1_153	GH125(26-420)
JARIFL010000011.1_30	GH73(60-199)
JARIFL010000011.1_46	GH13_31(28-373)
JARIFL010000011.1_47	GH32(42-345)
JARIFL010000011.1_50	GH1(2-465)
JARIFL010000012.1_27	GT2(6-138)
JARIFL010000012.1_73	GT51(59-244)
JARIFL010000013.1_38	GH73(251-378)
JARIFL010000013.1_40	GH1(2-475)
JARIFL010000013.1_41	GH1(2-474)
JARIFL010000014.1_111	GT2(6-167)
JARIFL010000014.1_116	GT2(6-138)
JARIFL010000014.1_117	GT4(194-341)
JARIFL010000014.1_119	GT2(10-174)
JARIFL010000014.1_122	GT2(10-171)
JARIFL010000014.1_127	GH25(122-317)
JARIFL010000014.1_138	GT51(125-292)
JARIFL010000015.1_110	GT51(63-226)
JARIFL010000016.1_48	CBM48(124-211)+GH13_9(274-574)
JARIFL010000016.1_49	CBM48(10-100)+GH13_11(173-521)
JARIFL010000016.1_51	GT5(2-474)
JARIFL010000016.1_52	GT35(101-810)
JARIFL010000016.1_65	GT35(92-795)
JARIFL010000016.1_66	GH77(148-685)
JARIFL010000016.1_88	GT51(54-229)
JARIFL010000017.1_120	AA1(65-285)
JARIFL010000017.1_62	GH63(1-780)
JARIFL010000017.1_66	GH2(26-886)
JARIFL010000017.1_7	CE9(7-371)
JARIFL010000018.1_74	GH65(423-837)
JARIFL010000019.1_138	GT2(3-167)
JARIFL010000019.1_51	GH25(30-206)
JARIFL010000020.1_129	GH102(150-257)
JARIFL010000020.1_16	GH103(98-390)
JARIFL010000020.1_31	GH1(3-470)
JARIFL010000021.1_25	GH4(6-185)
JARIFL010000022.1_117	GH109(2-154)
JARIFL010000022.1_4	GT2(55-223)
JARIFL010000022.1_94	GT51(70-250)
JARIFL010000023.1_37	CE9(15-377)
JARIFL010000023.1_43	GH73(59-197)
JARIFL010000024.1_23	GT35(78-752)
JARIFL010000024.1_24	GH77(10-478)
JARIFL010000024.1_29	GH13(21-314)
JARIFL010000024.1_93	CE4(239-351)
JARIFL010000025.1_40	GH1(2-459)
JARIFL010000025.1_42	CE1(150-384)
JARIFL010000025.1_78	GH4(6-182)
JARIFL010000026.1_1	AA1(66-510)
JARIFL010000026.1_26	CE11(4-276)
JARIFL010000026.1_32	GT28(185-341)
JARIFL010000027.1_13	GH25(60-217)
JARIFL010000027.1_53	GH73(64-202)
JARIFL010000028.1_11	GH32(49-359)
JARIFL010000029.1_44	GT4(204-330)
JARIFL010000029.1_45	GT4(170-307)
JARIFL010000029.1_60	AA10(5-95)
JARIFL010000029.1_84	GT2(5-171)
JARIFL010000029.1_85	GT2(12-124)
JARIFL010000029.1_86	GT2(16-171)
JARIFL010000029.1_88	GT2(181-289)+GT2(439-572)
JARIFL010000029.1_98	GT2(12-138)
JARIFL010000030.1_17	GT9(170-317)
JARIFL010000030.1_87	GT4(225-369)
JARIFL010000031.1_13	CE9(5-376)
JARIFL010000031.1_95	CE1(172-386)
JARIFL010000032.1_52	GT28(189-341)
JARIFL010000033.1_59	GT51(60-228)
JARIFL010000034.1_58	GH20(495-815)
JARIFL010000034.1_97	GH63(7-765)
JARIFL010000035.1_27	GH73(287-427)
JARIFL010000035.1_63	GT113(17-324)
JARIFL010000035.1_75	CE9(5-371)
JARIFL010000038.1_55	GH32(37-340)
JARIFL010000039.1_25	GH1(5-477)
JARIFL010000039.1_52	GH73(1-125)
JARIFL010000040.1_10	GH13_29(25-364)
JARIFL010000041.1_22	GH13_19(226-595)
JARIFL010000041.1_23	GH73(144-267)
JARIFL010000041.1_61	GT2(276-446)
JARIFL010000041.1_63	GH8(25-343)
JARIFL010000041.1_75	GH37(71-545)
JARIFL010000042.1_55	GT26(62-231)
JARIFL010000042.1_57	GT56(1-352)
JARIFL010000044.1_30	GH170(1-354)
JARIFL010000045.1_65	GT4(200-343)
JARIFL010000045.1_66	GT4(159-301)
JARIFL010000046.1_49	CE9(6-377)
JARIFL010000047.1_21	GH170(1-346)
JARIFL010000047.1_32	GH25(65-247)
JARIFL010000047.1_64	GH5_44(52-357)
JARIFL010000047.1_65	GH43_11(4-315)+CBM91(344-496)
JARIFL010000047.1_84	GH9(305-730)
JARIFL010000048.1_19	GH31(229-666)
JARIFL010000049.1_10	GT4(328-482)
JARIFL010000049.1_77	GH32(22-328)
JARIFL010000049.1_9	GT4(339-490)
JARIFL010000050.1_83	GH73(105-243)
JARIFL010000050.1_85	GH25(69-251)
JARIFL010000051.1_39	CE1(10-253)
JARIFL010000051.1_51	GT28(189-349)
JARIFL010000052.1_15	GH15(92-417)
JARIFL010000053.1_17	GH73(61-199)
JARIFL010000053.1_23	GH109(7-167)
JARIFL010000053.1_5	CE9(8-376)
JARIFL010000054.1_64	GT51(69-247)
JARIFL010000055.1_52	GH1(5-485)
JARIFL010000055.1_53	GH1(3-448)
JARIFL010000056.1_26	GT51(208-379)
JARIFL010000056.1_58	GT19(9-366)
JARIFL010000056.1_7	CE4(227-371)
JARIFL010000057.1_41	GH38(4-255)
JARIFL010000057.1_43	GH1(2-300)
JARIFL010000058.1_33	GT35(92-796)
JARIFL010000058.1_34	GT5(2-473)
JARIFL010000058.1_37	CBM48(22-104)+GH13_9(173-471)
JARIFL010000058.1_38	CBM41(4-101)+GH13_14(315-623)
JARIFL010000059.1_45	CE1(10-253)
JARIFL010000059.1_50	GH1(6-475)
JARIFL010000059.1_61	GT28(188-349)
JARIFL010000060.1_30	GT2(7-172)
JARIFL010000061.1_1	GT35(94-800)
JARIFL010000061.1_2	GT5(3-466)
JARIFL010000061.1_5	GH13_9(181-481)
JARIFL010000061.1_6	GH13_14(241-544)
JARIFL010000064.1_1	GH32(51-353)
JARIFL010000064.1_14	GT2(6-172)
JARIFL010000064.1_6	GT111(4-216)
JARIFL010000064.1_8	GT2(15-147)
JARIFL010000064.1_9	GT2(6-131)
JARIFL010000065.1_3	GH13_29(25-362)
JARIFL010000066.1_30	GT28(191-343)
JARIFL010000066.1_61	GH25(32-216)
JARIFL010000067.1_1	GH28(39-405)
JARIFL010000067.1_10	GT51(88-263)
JARIFL010000067.1_13	GH38(4-272)
JARIFL010000067.1_14	GH125(26-420)
JARIFL010000067.1_16	GH92(205-697)
JARIFL010000067.1_3	GH43_11(6-295)+CBM91(326-518)
JARIFL010000067.1_44	GH73(70-210)+CBM50(257-298)+CBM50(413-454)
JARIFL010000067.1_5	CE8(15-300)
JARIFL010000067.1_51	CE1(10-259)
JARIFL010000068.1_3	GH25(58-218)
JARIFL010000068.1_43	GH73(66-204)
JARIFL010000069.1_48	GH2(32-889)
JARIFL010000070.1_22	GT51(97-268)
JARIFL010000071.1_16	GH1(3-476)
JARIFL010000072.1_10	GT4(157-297)
JARIFL010000072.1_11	GH13_5(30-372)
JARIFL010000072.1_15	GH170(3-359)
JARIFL010000072.1_22	GH1(2-474)
JARIFL010000072.1_68	GH109(2-151)
JARIFL010000072.1_9	GT4(205-345)
JARIFL010000073.1_12	GT4(160-300)
JARIFL010000073.1_13	GT4(200-344)
JARIFL010000073.1_16	GH13_18(36-375)
JARIFL010000073.1_47	GT2(50-272)
JARIFL010000074.1_8	GT51(89-264)
JARIFL010000075.1_16	GT51(88-273)
JARIFL010000075.1_4	GH1(3-471)
JARIFL010000075.1_5	GH4(6-180)
JARIFL010000076.1_55	GT51(130-303)
JARIFL010000076.1_74	GH13_29(25-143)
JARIFL010000077.1_16	GH105(47-363)
JARIFL010000077.1_54	GT2(9-161)
JARIFL010000078.1_13	GH13_29(25-371)
JARIFL010000078.1_52	GH73(288-428)
JARIFL010000079.1_47	GH13_31(28-359)
JARIFL010000080.1_14	GH2(7-588)
JARIFL010000080.1_7	GH109(3-152)
JARIFL010000081.1_12	GH32(14-326)
JARIFL010000082.1_1	GH1(23-436)
JARIFL010000082.1_27	GH1(7-468)
JARIFL010000082.1_5	GH1(4-475)
JARIFL010000082.1_57	GH1(2-449)
JARIFL010000083.1_4	GT51(104-284)
JARIFL010000084.1_12	AA7(37-279)
JARIFL010000087.1_11	GH13_31(28-362)
JARIFL010000087.1_29	GT2(64-235)
JARIFL010000087.1_48	GH65(324-692)
JARIFL010000088.1_49	GT4(327-477)
JARIFL010000088.1_50	GT4(313-463)
JARIFL010000090.1_22	GH18(41-340)
JARIFL010000090.1_23	AA10(29-192)
JARIFL010000090.1_6	GH1(4-473)
JARIFL010000091.1_15	CE9(5-371)
JARIFL010000091.1_26	GT113(17-324)
JARIFL010000093.1_53	GH24(30-161)
JARIFL010000094.1_1	GT51(91-262)
JARIFL010000099.1_49	GT2(8-87)
JARIFL010000099.1_8	GH25(70-245)
JARIFL010000102.1_52	GT51(99-287)
JARIFL010000106.1_41	GT51(101-278)
JARIFL010000106.1_58	GT51(154-325)
JARIFL010000109.1_25	CE9(1-299)
JARIFL010000112.1_13	GH13_39(188-497)
JARIFL010000112.1_14	GT35(95-798)
JARIFL010000112.1_15	GT5(2-474)
JARIFL010000112.1_18	CBM48(25-103)+GH13_9(172-470)
JARIFL010000113.1_30	CE9(12-376)
JARIFL010000114.1_13	GT30(33-211)
JARIFL010000114.1_14	GT9(78-305)
JARIFL010000114.1_15	GT4(189-345)
JARIFL010000114.1_17	GT8(24-276)
JARIFL010000114.1_18	GT8(13-272)
JARIFL010000114.1_20	GT8(16-275)
JARIFL010000114.1_21	GT25(4-180)
JARIFL010000114.1_23	GT9(76-300)
JARIFL010000114.1_24	GT9(69-306)
JARIFL010000114.1_28	GT2(9-136)
JARIFL010000115.1_8	CE1(12-250)
JARIFL010000116.1_30	GT28(188-351)
JARIFL010000116.1_4	GH1(1-463)
JARIFL010000118.1_31	AA7(53-241)
JARIFL010000118.1_8	GH23(207-353)
JARIFL010000119.1_14	GH2(25-525)
JARIFL010000119.1_20	GH43_11(37-338)+CBM91(366-576)
JARIFL010000120.1_5	GH73(64-205)
JARIFL010000123.1_22	GH73(358-499)
JARIFL010000125.1_26	CE8(90-420)
JARIFL010000128.1_51	GH32(31-336)
JARIFL010000129.1_19	GT4(160-302)
JARIFL010000129.1_20	GT4(197-346)
JARIFL010000129.1_23	GH13_18(36-375)
JARIFL010000130.1_17	GH4(6-186)
JARIFL010000132.1_18	GH36(21-723)
JARIFL010000132.1_19	GH2(21-625)
JARIFL010000133.1_12	GH109(1-150)
JARIFL010000133.1_29	GH73(191-329)
JARIFL010000133.1_3	GH170(5-359)
JARIFL010000133.1_42	CE1(10-259)
JARIFL010000137.1_11	GH1(10-467)
JARIFL010000138.1_41	GH43_26(6-309)
JARIFL010000138.1_42	GH51(7-381)
JARIFL010000139.1_2	GH77(22-661)
JARIFL010000139.1_5	GT5(2-476)
JARIFL010000139.1_6	GT35(93-796)
JARIFL010000139.1_7	GH13_39(186-492)
JARIFL010000142.1_39	GT2(41-157)
JARIFL010000142.1_40	GT2(7-170)+GT2(327-436)
JARIFL010000143.1_32	GH3(116-338)
JARIFL010000143.1_43	GH73(80-224)
JARIFL010000145.1_14	GH170(1-346)
JARIFL010000145.1_24	GH25(65-247)
JARIFL010000149.1_1	GT2(7-143)
JARIFL010000149.1_2	GT2(4-129)
JARIFL010000149.1_6	GT2(6-132)
JARIFL010000151.1_40	GT51(99-289)
JARIFL010000152.1_7	GT2(201-317)+GT2(294-513)
JARIFL010000153.1_12	GT2(4-131)
JARIFL010000155.1_28	GH70(328-1121)
JARIFL010000155.1_7	GT4(195-343)
JARIFL010000156.1_12	GH65(324-692)
JARIFL010000160.1_33	GH73(216-357)
JARIFL010000161.1_12	GH25(110-294)
JARIFL010000161.1_5	GT4(196-350)
JARIFL010000161.1_7	GT4(208-316)
JARIFL010000161.1_8	GT2(10-151)
JARIFL010000163.1_30	GH23(299-448)
JARIFL010000167.1_24	GT51(102-282)
JARIFL010000168.1_27	GH38(7-265)
JARIFL010000169.1_11	GH94(96-1066)
JARIFL010000169.1_12	GH3(8-213)
JARIFL010000169.1_9	CE1(10-240)
JARIFL010000170.1_25	GT51(88-265)
JARIFL010000172.1_30	CE20(84-238)+CE20(379-500)
JARIFL010000172.1_34	GH8(42-366)
JARIFL010000172.1_37	GH67(75-652)
JARIFL010000173.1_34	GH13_31(31-363)
JARIFL010000173.1_35	GH13_31(28-362)
JARIFL010000176.1_9	GT51(90-267)
JARIFL010000177.1_28	GH104(4-149)
JARIFL010000179.1_7	GT4(177-325)
JARIFL010000181.1_34	CE1(10-248)
JARIFL010000182.1_43	GH31(166-591)
JARIFL010000184.1_6	GH77(10-489)
JARIFL010000184.1_7	GT35(77-752)
JARIFL010000186.1_17	GH73(160-298)
JARIFL010000186.1_46	GT4(311-458)
JARIFL010000186.1_47	GT113(2-146)
JARIFL010000187.1_17	GT28(189-338)
JARIFL010000190.1_20	GT51(60-240)
JARIFL010000191.1_7	GH73(141-282)
JARIFL010000192.1_12	GT51(147-314)
JARIFL010000194.1_6	GH73(52-190)
JARIFL010000197.1_7	GT28(188-351)
JARIFL010000198.1_17	GH92(202-698)
JARIFL010000198.1_19	GH125(36-433)
JARIFL010000198.1_2	GH11(57-264)
JARIFL010000198.1_20	GH38(5-277)
JARIFL010000198.1_25	GH20(3-301)
JARIFL010000198.1_26	GH13_31(27-349)
JARIFL010000198.1_27	GH85(112-427)+CBM32(798-915)
JARIFL010000198.1_29	GH1(2-459)
JARIFL010000198.1_7	GH43_11(4-305)+CBM91(333-539)
JARIFL010000199.1_12	GT2(5-112)
JARIFL010000199.1_15	GT4(199-340)
JARIFL010000199.1_18	GT2(7-159)
JARIFL010000204.1_33	CE9(7-376)
JARIFL010000204.1_36	GH73(83-212)
JARIFL010000205.1_1	GH126(22-340)
JARIFL010000205.1_4	GT2(50-281)
JARIFL010000206.1_32	GT2(165-381)
JARIFL010000208.1_17	CE1(10-250)
JARIFL010000210.1_21	GH65(306-719)
JARIFL010000211.1_33	GT4(318-468)
JARIFL010000212.1_9	GH1(5-474)
JARIFL010000213.1_21	GH65(304-703)
JARIFL010000214.1_33	GH13_14(1-151)
JARIFL010000214.1_35	GH13_14(1-151)
JARIFL010000215.1_39	GH25(32-220)
JARIFL010000218.1_27	GH65(324-692)
JARIFL010000218.1_29	CBM34(34-155)+GH13_20(204-508)
JARIFL010000221.1_17	GT2(4-166)
JARIFL010000222.1_28	GH23(55-198)
JARIFL010000232.1_25	GT51(98-276)
JARIFL010000233.1_7	GH25(69-253)
JARIFL010000237.1_19	GH1(1-449)
JARIFL010000239.1_14	GH113(18-316)
JARIFL010000239.1_15	CE7(4-304)
JARIFL010000239.1_8	GH1(4-461)
JARIFL010000240.1_12	GH109(2-154)
JARIFL010000240.1_28	GH13_31(32-368)
JARIFL010000240.1_29	GH13_31(27-361)
JARIFL010000243.1_10	GT51(90-267)
JARIFL010000243.1_20	GH73(71-209)
JARIFL010000244.1_24	CE4(127-247)
JARIFL010000246.1_10	GH36(2-575)
JARIFL010000246.1_18	GH51(8-512)
JARIFL010000246.1_22	GH65(317-694)
JARIFL010000246.1_25	GH13_31(29-380)
JARIFL010000246.1_27	GH13_31(30-381)
JARIFL010000247.1_33	GT51(114-287)
JARIFL010000252.1_12	GH25(135-257)
JARIFL010000252.1_31	GH1(7-195)
JARIFL010000252.1_8	GH13_12(1-117)
JARIFL010000252.1_9	GH13_12(4-132)
JARIFL010000254.1_3	GH1(5-457)
JARIFL010000254.1_32	GT2(13-174)
JARIFL010000254.1_33	GT83(18-234)
JARIFL010000255.1_12	GH18(61-250)
JARIFL010000258.1_13	GH20(70-367)
JARIFL010000260.1_21	GH1(1-477)
JARIFL010000260.1_24	GH170(5-359)
JARIFL010000262.1_13	GH1(5-459)
JARIFL010000262.1_7	GH32(37-340)
JARIFL010000269.1_11	GT2(8-175)
JARIFL010000274.1_6	GH73(91-225)
JARIFL010000275.1_9	GH1(8-475)
JARIFL010000276.1_35	CE4(276-389)
JARIFL010000276.1_39	GH20(39-313)
JARIFL010000278.1_2	GH32(30-326)
JARIFL010000278.1_29	GH1(2-475)
JARIFL010000289.1_10	GH13_31(27-349)
JARIFL010000289.1_11	GH85(112-427)+CBM32(796-916)
JARIFL010000289.1_13	GH1(2-459)
JARIFL010000289.1_2	GH92(202-698)
JARIFL010000289.1_4	GH125(25-422)
JARIFL010000289.1_5	GH38(5-277)
JARIFL010000289.1_9	GH20(3-301)
JARIFL010000290.1_28	GT51(63-240)
JARIFL010000291.1_11	CE4(136-265)
JARIFL010000291.1_13	GT2(6-168)
JARIFL010000294.1_27	GH65(308-699)
JARIFL010000298.1_18	GH1(3-471)
JARIFL010000300.1_13	GT20(2-453)
JARIFL010000302.1_18	GH32(41-343)
JARIFL010000303.1_11	GT51(71-238)
JARIFL010000303.1_19	GT4(193-342)
JARIFL010000304.1_10	GT4(157-297)
JARIFL010000304.1_5	GH13_8(218-509)
JARIFL010000304.1_9	GT4(205-347)
JARIFL010000312.1_19	GH1(2-463)
JARIFL010000312.1_8	GT2(34-136)
JARIFL010000316.1_1	GH13_5(31-369)
JARIFL010000318.1_18	GH13_5(30-372)
JARIFL010000319.1_18	GH1(3-461)
JARIFL010000322.1_6	GH4(7-187)
JARIFL010000323.1_28	GH108(7-91)
JARIFL010000326.1_16	GH1(10-421)
JARIFL010000328.1_11	GH13_29(24-363)
JARIFL010000328.1_2	GH73(464-605)
JARIFL010000329.1_12	GH32(14-325)
JARIFL010000329.1_16	GH1(2-473)
JARIFL010000330.1_8	GT2(69-146)
JARIFL010000331.1_13	GH73(51-175)
JARIFL010000336.1_12	GT2(43-172)
JARIFL010000336.1_13	GT2(43-166)
JARIFL010000336.1_17	GT2(7-133)+GT2(333-468)
JARIFL010000336.1_23	GH43_30(38-312)
JARIFL010000340.1_15	GT2(4-111)
JARIFL010000340.1_18	GT4(202-336)
JARIFL010000340.1_21	GT2(6-133)
JARIFL010000340.1_24	GT2(2-130)
JARIFL010000341.1_16	GH38(3-254)
JARIFL010000341.1_18	GH18(79-239)
JARIFL010000342.1_27	GH25(32-219)
JARIFL010000349.1_33	GT51(108-279)
JARIFL010000351.1_19	GH13_31(30-381)
JARIFL010000351.1_21	GH13_31(29-380)
JARIFL010000353.1_20	GT2(6-172)
JARIFL010000354.1_10	GH13_31(40-393)
JARIFL010000354.1_13	GT2(58-235)
JARIFL010000355.1_7	GT4(205-345)
JARIFL010000358.1_17	CE1(10-263)
JARIFL010000361.1_17	GT112(16-384)
JARIFL010000363.1_29	GH8(58-386)
JARIFL010000368.1_12	GT2(9-119)
JARIFL010000368.1_14	GT113(9-337)
JARIFL010000368.1_19	GH25(95-270)
JARIFL010000368.1_3	GT2(5-162)
JARIFL010000368.1_7	GT2(6-147)
JARIFL010000368.1_9	GT2(12-176)
JARIFL010000373.1_21	GH1(4-462)
JARIFL010000373.1_5	GH4(7-182)
JARIFL010000374.1_15	GT28(188-348)
JARIFL010000375.1_11	GT2(10-175)
JARIFL010000375.1_14	GT4(202-345)
JARIFL010000375.1_16	GT2(6-141)
JARIFL010000375.1_2	GH25(93-296)
JARIFL010000375.1_7	GT2(4-126)
JARIFL010000375.1_8	GT2(7-138)
JARIFL010000375.1_9	GT2(7-206)
JARIFL010000380.1_19	GH73(778-913)
JARIFL010000380.1_4	GT28(204-355)
JARIFL010000381.1_9	GH73(62-200)
JARIFL010000382.1_1	GH170(1-347)
JARIFL010000388.1_9	GH2(33-918)
JARIFL010000389.1_13	GT2(45-272)
JARIFL010000389.1_15	CE4(110-241)
JARIFL010000393.1_16	PL9_1(19-407)
JARIFL010000395.1_14	GH73(33-165)
JARIFL010000395.1_16	GT51(83-258)
JARIFL010000397.1_10	GH109(2-152)
JARIFL010000397.1_15	GT2(8-241)
JARIFL010000399.1_12	GT2(48-274)
JARIFL010000399.1_14	CE4(122-255)
JARIFL010000400.1_16	GH2(12-593)
JARIFL010000401.1_14	CE4(129-259)
JARIFL010000401.1_18	GH4(3-178)
JARIFL010000414.1_23	GH23(33-148)
JARIFL010000415.1_11	GT2(9-154)
JARIFL010000415.1_13	GT4(191-332)
JARIFL010000415.1_5	GT4(187-326)
JARIFL010000415.1_8	GT2(4-142)
JARIFL010000415.1_9	GT2(6-170)
JARIFL010000421.1_1	GH1(3-417)
JARIFL010000424.1_17	GT4(305-431)
JARIFL010000426.1_6	CE1(20-266)
JARIFL010000426.1_7	CE1(28-242)
JARIFL010000429.1_8	GH3(110-328)
JARIFL010000432.1_10	GT51(110-283)
JARIFL010000433.1_21	GH3(132-357)
JARIFL010000433.1_5	GT51(83-258)
JARIFL010000433.1_7	GH73(33-165)
JARIFL010000444.1_13	GH73(398-534)
JARIFL010000447.1_10	GH65(288-659)
JARIFL010000447.1_12	GH109(3-150)
JARIFL010000447.1_18	GH13_18(79-421)
JARIFL010000452.1_5	GH13_5(31-373)
JARIFL010000454.1_10	GT2(7-128)
JARIFL010000454.1_14	GH73(624-773)
JARIFL010000454.1_2	GT2(8-178)
JARIFL010000454.1_4	GT2(7-171)
JARIFL010000454.1_5	GT2(14-153)
JARIFL010000454.1_7	GT111(2-215)
JARIFL010000455.1_15	GH73(70-210)+CBM50(243-284)
JARIFL010000455.1_7	GH109(3-156)
JARIFL010000460.1_3	GH1(2-471)
JARIFL010000460.1_4	GH1(3-482)
JARIFL010000461.1_12	GH73(65-199)
JARIFL010000461.1_13	GH73(55-188)
JARIFL010000461.1_3	GT4(219-368)
JARIFL010000464.1_4	GH170(3-359)
JARIFL010000467.1_3	GT4(210-353)
JARIFL010000467.1_4	GT2(8-118)
JARIFL010000467.1_8	GT92(62-166)
JARIFL010000467.1_9	GT4(188-330)
JARIFL010000469.1_4	GT8(2-254)
JARIFL010000471.1_3	GH31(239-668)
JARIFL010000482.1_20	GT2(3-165)
JARIFL010000490.1_2	GT2(13-177)
JARIFL010000493.1_1	GT14(84-339)
JARIFL010000493.1_3	GT2(4-115)
JARIFL010000494.1_3	GT2(6-167)
JARIFL010000494.1_5	CE4(136-265)
JARIFL010000506.1_14	GT2(8-141)
JARIFL010000506.1_16	GT111(7-225)
JARIFL010000506.1_4	GT113(11-334)
JARIFL010000506.1_6	GT4(199-347)
JARIFL010000510.1_12	CE20(84-224)+CE20(382-502)
JARIFL010000510.1_2	GH115(19-779)
JARIFL010000516.1_10	GH170(1-347)
JARIFL010000519.1_5	GH13_8(211-502)
JARIFL010000521.1_16	GT2(57-231)
JARIFL010000530.1_11	GT4(286-439)
JARIFL010000533.1_1	GT8(3-259)
JARIFL010000533.1_12	GH101(324-981)
JARIFL010000533.1_2	GT8(6-258)
JARIFL010000533.1_7	GH35(10-327)
JARIFL010000535.1_12	GH73(389-525)
JARIFL010000555.1_5	GH88(4-251)
JARIFL010000557.1_11	GT51(41-217)
JARIFL010000566.1_11	GT26(63-229)
JARIFL010000566.1_3	GT2(4-132)
JARIFL010000566.1_5	GT4(210-359)
JARIFL010000566.1_9	GT2(7-171)
JARIFL010000571.1_2	GH1(2-475)
JARIFL010000573.1_15	GH73(70-210)+CBM50(245-285)
JARIFL010000573.1_7	GH109(3-156)
JARIFL010000574.1_12	GH1(7-475)
JARIFL010000583.1_6	GH73(52-189)
JARIFL010000584.1_4	GH13_39(186-492)
JARIFL010000584.1_5	GT35(101-804)
JARIFL010000584.1_6	GT5(7-481)
JARIFL010000584.1_9	GH77(22-660)
JARIFL010000586.1_10	GH1(1-460)
JARIFL010000588.1_13	GH1(3-462)
JARIFL010000611.1_6	GT4(289-441)
JARIFL010000612.1_1	CE4(94-225)
JARIFL010000615.1_11	GT2(7-125)
JARIFL010000615.1_8	GT4(184-333)
JARIFL010000621.1_2	GH1(5-478)
JARIFL010000621.1_3	GH3(80-304)
JARIFL010000625.1_7	GH73(67-199)
JARIFL010000627.1_10	GT2(5-133)
JARIFL010000627.1_3	GT2(5-147)
JARIFL010000627.1_8	GT11(4-328)
JARIFL010000627.1_9	GT2(7-142)
JARIFL010000632.1_7	CE4(79-212)
JARIFL010000634.1_8	GH2(34-885)
JARIFL010000641.1_1	GH25(125-303)
JARIFL010000641.1_5	GT2(22-150)
JARIFL010000663.1_1	GH66(61-641)
JARIFL010000663.1_2	GH31(158-583)
JARIFL010000663.1_3	GH13_31(27-361)
JARIFL010000664.1_1	GT4(303-450)
JARIFL010000665.1_2	GT4(901-1047)
JARIFL010000665.1_6	GT2(14-144)
JARIFL010000672.1_15	GT8(21-279)
JARIFL010000672.1_16	GT8(6-258)
JARIFL010000673.1_7	GH13_31(30-366)
JARIFL010000675.1_4	CE9(6-377)
JARIFL010000676.1_13	GH73(73-217)
JARIFL010000678.1_2	GT2(15-180)
JARIFL010000681.1_15	GT83(4-223)
JARIFL010000683.1_6	GT28(182-344)
JARIFL010000684.1_8	GT2(4-166)
JARIFL010000686.1_1	GH1(1-462)
JARIFL010000686.1_2	CE7(8-311)
JARIFL010000686.1_5	GH36(11-710)
JARIFL010000688.1_2	GT4(199-344)
JARIFL010000688.1_4	GT4(194-340)
JARIFL010000688.1_5	GT113(2-327)
JARIFL010000703.1_4	GH3(75-296)
JARIFL010000703.1_5	GH1(2-475)
JARIFL010000704.1_4	GH51(2-497)
JARIFL010000705.1_8	GT2(316-551)
JARIFL010000708.1_8	GT2(8-175)
JARIFL010000709.1_2	GH3(88-309)
JARIFL010000710.1_8	GT51(108-279)
JARIFL010000720.1_3	GT26(56-225)
JARIFL010000720.1_4	GT4(187-327)
JARIFL010000720.1_6	GT2(5-170)
JARIFL010000725.1_5	GH32(18-323)
JARIFL010000730.1_3	GH2(12-564)
JARIFL010000730.1_4	GH2(11-586)
JARIFL010000734.1_6	GT28(182-344)
JARIFL010000735.1_5	GH1(1-280)
JARIFL010000737.1_12	CE1(13-221)
JARIFL010000738.1_4	GH3(121-346)
JARIFL010000742.1_4	GT2(42-166)
JARIFL010000742.1_5	GT2(42-171)
JARIFL010000744.1_8	CE9(8-376)
JARIFL010000751.1_4	GT4(175-309)
JARIFL010000751.1_5	GT4(179-330)
JARIFL010000751.1_6	GT2(7-119)
JARIFL010000755.1_4	GT4(193-340)
JARIFL010000755.1_6	GT32(19-96)
JARIFL010000755.1_8	GT2(16-172)
JARIFL010000758.1_3	GT2(560-720)
JARIFL010000758.1_4	GT2(182-291)+GT2(440-568)
JARIFL010000769.1_5	GH43_11(4-305)+CBM91(333-539)
JARIFL010000778.1_5	GH13_8(211-502)
JARIFL010000784.1_2	GT2(9-171)
JARIFL010000784.1_8	GH1(1-465)
JARIFL010000789.1_5	GH65(320-685)
JARIFL010000789.1_6	GH13_31(31-365)
JARIFL010000794.1_9	GH1(2-464)
JARIFL010000799.1_9	GH31(166-464)
JARIFL010000805.1_3	GT4(303-430)
JARIFL010000805.1_6	GT113(9-326)
JARIFL010000806.1_1	CE1(10-248)
JARIFL010000810.1_1	GH70(566-1129)
JARIFL010000810.1_2	GH70(127-922)
JARIFL010000817.1_4	GH73(255-399)
JARIFL010000827.1_9	CBM32(54-162)
JARIFL010000828.1_7	GH73(33-165)+CBM50(198-240)+CBM50(292-334)
JARIFL010000830.1_6	GH65(304-703)
JARIFL010000833.1_1	GT113(12-349)
JARIFL010000833.1_5	GT2(4-169)
JARIFL010000833.1_6	GT2(8-146)
JARIFL010000836.1_7	CBM34(7-127)+GH13_20(176-481)
JARIFL010000841.1_8	AA1(132-520)
JARIFL010000851.1_1	CE7(4-304)
JARIFL010000851.1_2	GH113(4-302)
JARIFL010000851.1_7	GH1(6-461)
JARIFL010000860.1_4	CE4(91-199)
JARIFL010000862.1_9	GT4(2-150)
JARIFL010000866.1_2	GH73(178-311)
JARIFL010000869.1_5	GH13_29(28-371)
JARIFL010000873.1_2	GT113(27-336)
JARIFL010000875.1_3	GH65(324-692)
JARIFL010000885.1_5	CE4(175-283)
JARIFL010000886.1_7	AA1(78-456)
JARIFL010000891.1_4	GT4(62-208)
JARIFL010000891.1_6	GT32(23-98)
JARIFL010000891.1_8	GT2(5-67)
JARIFL010000906.1_4	GH78(165-633)
JARIFL010000909.1_6	GH73(202-335)
JARIFL010000914.1_2	GH43_30(45-319)
JARIFL010000915.1_4	GT2(3-123)
JARIFL010000915.1_6	GT27(4-234)
JARIFL010000926.1_5	GH115(18-779)
JARIFL010000927.1_4	GH13_5(31-371)
JARIFL010000929.1_3	CE1(10-256)
JARIFL010000929.1_7	GH73(72-212)
JARIFL010000932.1_4	CE4(278-393)
JARIFL010000935.1_5	GH70(144-960)
JARIFL010000956.1_1	GH2(27-906)
JARIFL010000961.1_2	GH70(370-1167)
JARIFL010000970.1_2	GT4(581-723)
JARIFL010000979.1_4	GH65(308-698)
JARIFL010000985.1_3	GH1(3-481)
JARIFL010000994.1_2	GH13_31(29-373)
JARIFL010000996.1_6	GH73(56-191)
JARIFL010000998.1_1	GT2(6-178)+GT8(293-525)
JARIFL010001020.1_3	GH32(37-342)
JARIFL010001028.1_1	GH1(1-365)
JARIFL010001030.1_2	CBM34(6-133)+GH13_20(183-487)
JARIFL010001030.1_3	GH13_31(9-336)
JARIFL010001030.1_5	GH13_36(65-377)
JARIFL010001034.1_2	GH3(133-357)
JARIFL010001037.1_5	GH1(7-467)
JARIFL010001043.1_5	GH36(5-656)
JARIFL010001046.1_2	GT4(190-334)
JARIFL010001046.1_6	GT4(194-303)
JARIFL010001059.1_6	GH170(3-359)
JARIFL010001060.1_2	GT2(6-143)
JARIFL010001072.1_5	GH67(70-660)
JARIFL010001085.1_7	GH108(7-91)
JARIFL010001099.1_1	GH25(34-210)+CBM50(334-377)
JARIFL010001104.1_1	GH65(1-193)
JARIFL010001112.1_4	GH53(5-283)+CBM61(372-518)
JARIFL010001114.1_5	GT2(64-177)
JARIFL010001125.1_5	CE4(173-284)
JARIFL010001147.1_2	GH25(33-216)
JARIFL010001154.1_1	CBM34(6-133)+GH13_20(183-487)
JARIFL010001163.1_7	CE14(10-128)
JARIFL010001172.1_3	GT4(223-381)
JARIFL010001172.1_5	GT4(172-322)
JARIFL010001206.1_4	GH1(8-471)
JARIFL010001218.1_2	GH1(8-475)
JARIFL010001234.1_3	GT2(8-135)
JARIFL010001247.1_4	GH25(3-177)
JARIFL010001251.1_3	GH1(4-491)
JARIFL010001257.1_2	GT4(192-343)
JARIFL010001257.1_4	GT2(8-133)
JARIFL010001286.1_2	CE1(23-273)
JARIFL010001302.1_3	GH1(8-464)
JARIFL010001321.1_5	GH170(3-359)
JARIFL010001332.1_4	GH109(1-146)
JARIFL010001347.1_1	GT8(2-257)
JARIFL010001355.1_1	GH170(3-359)
JARIFL010001356.1_1	GT2(356-579)
JARIFL010001379.1_3	GT4(206-333)
JARIFL010001379.1_4	GT4(158-283)
JARIFL010001395.1_3	GT2(64-235)
JARIFL010001441.1_2	GT2(51-270)
JARIFL010001441.1_4	CE4(95-231)
JARIFL010001458.1_3	GT4(201-343)
JARIFL010001458.1_4	GT4(162-303)
JARIFL010001463.1_3	GT4(180-329)
JARIFL010001463.1_5	GT113(84-399)
JARIFL010001476.1_1	GT4(207-348)
JARIFL010001476.1_2	GT2(8-129)
JARIFL010001476.1_4	GT101(49-197)
JARIFL010001485.1_2	GH13_31(28-356)
JARIFL010001503.1_1	GT51(88-273)
JARIFL010001536.1_3	GH3(136-360)
JARIFL010001540.1_4	GH25(33-186)
JARIFL010001548.1_1	GH53(56-421)+GH53(472-864)
JARIFL010001560.1_3	GH25(4-179)
JARIFL010001561.1_2	GH1(3-472)
JARIFL010001561.1_4	GH1(15-195)
JARIFL010001593.1_4	GH25(33-216)
JARIFL010001605.1_1	GT51(88-263)
JARIFL010001607.1_2	GH65(317-693)
JARIFL010001639.1_2	GH32(37-335)
JARIFL010001646.1_3	GH26(1-264)+CBM23(423-581)
JARIFL010001649.1_3	GH25(47-227)
JARIFL010001732.1_2	GH2(19-622)
JARIFL010001769.1_3	GT2(4-163)
JARIFL010001772.1_2	GH73(70-210)+CBM50(252-293)+CBM50(403-444)
JARIFL010001778.1_2	GT32(20-95)
JARIFL010001818.1_2	AA1(49-435)
JARIFL010001866.1_3	GH1(2-166)
JARIFL010001866.1_4	GH1(8-253)
JARIFL010001870.1_1	GH13_20(1-146)
JARIFL010001870.1_2	GH13(19-144)
JARIFL010001870.1_5	GH13_31(30-152)
JARIFL010001876.1_4	GH1(7-475)
JARIFL010001881.1_2	GH13(60-313)
JARIFL010001905.1_1	GT2(4-166)
JARIFL010001909.1_2	AA10(27-190)
JARIFL010001916.1_1	GH170(4-286)
JARIFL010001932.1_3	GH1(9-219)
JARIFL010001938.1_2	GT2(5-167)
JARIFL010001939.1_4	GT4(155-296)
JARIFL010001943.1_2	GH1(7-475)
JARIFL010001949.1_4	GT8(1-134)
JARIFL010001973.1_3	GH1(1-253)
JARIFL010001992.1_3	GT4(201-355)
JARIFL010002027.1_1	GH42(15-395)
JARIFL010002076.1_2	GT4(288-447)
JARIFL010002093.1_1	GH38(4-259)
JARIFL010002101.1_3	CBM32(334-459)
JARIFL010002111.1_1	GH68(179-609)
JARIFL010002151.1_1	GH65(322-688)
JARIFL010002188.1_3	GT4(193-343)
JARIFL010002189.1_1	GH170(3-359)
JARIFL010002257.1_3	GH25(32-220)
JARIFL010002270.1_1	GT51(65-250)
JARIFL010002271.1_2	GT2(5-129)
JARIFL010002280.1_1	GH25(93-296)
JARIFL010002301.1_1	GH25(33-216)
JARIFL010002308.1_2	GH109(2-149)
JARIFL010002321.1_3	GH13_31(28-370)
JARIFL010002331.1_2	GT2(5-147)
JARIFL010002331.1_3	GT101(47-271)
JARIFL010002384.1_4	GH25(33-155)
JARIFL010002402.1_1	GH15(255-616)
JARIFL010002418.1_2	GH109(3-153)
JARIFL010002487.1_2	GH78(66-440)
JARIFL010002492.1_2	GT2(3-163)
JARIFL010002503.1_1	GH113(3-237)
JARIFL010002550.1_2	GT4(185-316)
JARIFL010002553.1_3	CE9(8-195)
JARIFL010002583.1_2	GT5(2-475)
JARIFL010002595.1_3	GT32(18-96)
JARIFL010002609.1_2	GT4(159-295)
JARIFL010002649.1_3	GH20(7-299)
JARIFL010002677.1_1	GH13_31(28-377)
JARIFL010002754.1_1	GH109(1-150)
JARIFL010002781.1_1	GH65(321-560)
JARIFL010002787.1_1	GH38(4-272)
JARIFL010002836.1_2	GT2(5-166)
JARIFL010002863.1_1	GH1(3-287)
JARIFL010002895.1_2	GH18(55-290)
JARIFL010002963.1_1	CBM48(25-105)+GH13_9(174-472)
JARIFL010002974.1_1	GH13_39(187-494)
JARIFL010002982.1_1	GT51(93-265)
JARIFL010003086.1_2	GT4(197-326)
JARIFL010003092.1_2	AA10(29-205)
JARIFL010003095.1_2	AA10(29-205)
JARIFL010003100.1_1	GH1(2-472)
JARIFL010003101.1_1	GH1(2-472)
JARIFL010003119.1_1	GT101(31-175)
JARIFL010003151.1_2	GH18(40-278)
JARIFL010003182.1_1	AA1(71-456)
JARIFL010003217.1_1	GH68(191-493)
JARIFL010003237.1_2	GT4(199-340)
JARIFL010003239.1_2	GT4(180-288)
JARIFL010003266.1_2	GH1(2-288)
JARIFL010003277.1_1	GH3(1-215)
JARIFL010003286.1_1	GT2(7-97)
JARIFL010003291.1_2	GT2(9-161)
JARIFL010003293.1_1	GH4(6-180)
JARIFL010003331.1_1	GH29(16-358)
JARIFL010003346.1_1	GH4(6-180)
JARIFL010003363.1_1	GT2(7-127)
JARIFL010003370.1_1	GT9(64-290)
JARIFL010003516.1_2	GH36(1-455)
JARIFL010003548.1_2	GH73(48-189)
JARIFL010003591.1_2	GT51(85-262)
JARIFL010003615.1_1	CBM34(6-127)+GH13_20(176-337)
JARIFL010003648.1_1	GH13_5(29-367)
JARIFL010003669.1_3	GH73(123-254)
JARIFL010003692.1_1	AA10(29-205)
JARIFL010003712.1_1	GT2(22-189)
JARIFL010003755.1_1	GH1(1-312)
JARIFL010003778.1_1	GH73(123-256)
JARIFL010003781.1_2	GH13_29(1-140)
JARIFL010003910.1_1	PL9_2(30-383)
JARIFL010003939.1_1	GT4(131-237)
JARIFL010003945.1_1	GH43_11(4-142)
JARIFL010003945.1_2	GH5_44(1-250)
JARIFL010003946.1_2	GT4(184-325)
JARIFL010004035.1_1	GH32(3-143)
JARIFL010004065.1_1	CBM34(7-77)
JARIFL010004075.1_1	GH73(128-269)
JARIFL010004076.1_1	GH13_31(28-362)
JARIFL010004120.1_2	GH109(2-166)
JARIFL010004121.1_2	GT4(207-353)
JARIFL010004136.1_1	GT2(136-264)
JARIFL010004139.1_2	GH73(61-199)
JARIFL010004187.1_2	GH1(8-207)
JARIFL010004315.1_2	GT4(194-284)
JARIFL010004368.1_1	CE20(191-314)
JARIFL010004370.1_1	GH18(41-279)
JARIFL010004382.1_1	GH25(69-272)
JARIFL010004405.1_2	GH1(2-228)
JARIFL010004408.1_2	GT2(6-131)
JARIFL010004410.1_1	GH13_31(28-329)
JARIFL010004462.1_2	GH170(1-347)
JARIFL010004489.1_1	GT2(11-181)
JARIFL010004506.1_1	GH35(10-285)
JARIFL010004519.1_3	GH4(3-120)
JARIFL010004522.1_1	GT2(181-295)
JARIFL010004646.1_1	GT51(1-136)
JARIFL010004681.1_2	GT113(3-300)
JARIFL010004688.1_1	GT2(7-132)
JARIFL010004761.1_1	PL8(16-227)
JARIFL010004786.1_2	GT4(1-129)
JARIFL010004789.1_1	GH13_31(31-365)
JARIFL010004843.1_2	CE12(6-84)
JARIFL010004846.1_1	GT51(21-195)
JARIFL010004850.1_3	GT4(5-123)
JARIFL010004854.1_1	GT8(3-223)
JARIFL010004895.1_1	GH1(2-364)
JARIFL010004982.1_1	GH13_29(7-245)
JARIFL010004994.1_1	CE9(3-369)
JARIFL010005033.1_2	GH42(15-286)
JARIFL010005036.1_1	GT2(88-258)
JARIFL010005057.1_3	GT2(5-136)
JARIFL010005078.1_1	GH25(76-243)
JARIFL010005143.1_2	GT2(14-130)
JARIFL010005146.1_1	GH13_31(2-213)
JARIFL010005148.1_1	GT35(71-364)
JARIFL010005166.1_2	GH43_11(6-295)
JARIFL010005168.1_2	GT2(29-136)
JARIFL010005242.1_1	GH78(17-276)
JARIFL010005291.1_1	GT2(5-111)
JARIFL010005436.1_1	GH1(2-310)
JARIFL010005465.1_1	GH73(183-342)
JARIFL010005473.1_1	GT92(42-274)
JARIFL010005474.1_1	GH42(3-225)
JARIFL010005498.1_2	GH76(25-279)
JARIFL010005515.1_1	CE1(10-253)
JARIFL010005596.1_1	GH18(6-163)
JARIFL010005607.1_2	CBM34(6-103)
JARIFL010005643.1_2	GH170(4-289)
JARIFL010005793.1_1	GH13_9(2-114)
JARIFL010005805.1_2	GT51(93-165)
JARIFL010005809.1_1	GH1(1-323)
JARIFL010005836.1_1	GH38(3-148)
JARIFL010005836.1_2	GH125(2-163)
JARIFL010005837.1_2	GT113(15-242)
JARIFL010005885.1_1	GT28(174-338)
JARIFL010005923.1_1	GH1(3-320)
JARIFL010005964.1_1	GH170(2-258)
JARIFL010006003.1_1	GT4(120-276)
JARIFL010006008.1_1	GT113(4-281)
JARIFL010006024.1_1	GH38(160-288)
JARIFL010006027.1_1	GT2(1-101)
JARIFL010006037.1_1	GT4(4-98)
JARIFL010006121.1_1	GT35(1-327)
JARIFL010006129.1_2	GH85(105-244)
JARIFL010006160.1_1	GH1(15-289)
JARIFL010006172.1_1	GH8(10-276)
JARIFL010006180.1_1	GT51(58-236)
JARIFL010006193.1_2	GT4(9-75)
JARIFL010006217.1_1	CE1(11-259)
JARIFL010006233.1_1	GT4(162-273)
JARIFL010006270.1_1	GH13_29(24-172)
JARIFL010006322.1_2	GT2(9-120)
JARIFL010006325.1_1	GH1(2-313)
JARIFL010006371.1_1	GH8(36-293)
JARIFL010006430.1_2	GH170(2-153)
JARIFL010006528.1_1	GT28(193-298)
JARIFL010006565.1_2	CE9(2-212)
JARIFL010006597.1_1	GT2(7-212)
JARIFL010006664.1_1	GH36(6-306)
JARIFL010006698.1_1	GT28(71-230)
JARIFL010006714.1_1	GH1(1-303)
JARIFL010006952.1_1	GH1(5-260)
JARIFL010006970.1_1	GH43_11(2-158)
JARIFL010007040.1_1	PL9_1(31-259)
JARIFL010007115.1_2	GT113(2-172)
JARIFL010007165.1_1	GH3(2-144)
JARIFL010007226.1_1	GH1(3-185)
JARIFL010007335.1_2	GH32(45-152)
JARIFL010007349.1_1	GH36(1-279)
JARIFL010007361.1_2	GH104(6-160)
JARIFL010007363.1_1	GH73(220-274)
JARIFL010007398.1_1	GT32(30-109)
JARIFL010007410.1_1	GT73(11-250)
JARIFL010007419.1_1	GH109(5-143)
JARIFL010007493.1_1	GT2(8-132)
JARIFL010007520.1_1	GH29(11-257)
JARIFL010007553.1_1	GH92(85-277)
JARIFL010007562.1_1	GH73(56-194)
JARIFL010007566.1_1	GH25(33-211)
JARIFL010007572.1_1	GH1(2-242)
JARIFL010007629.1_1	GH73(2-82)
JARIFL010007690.1_1	GH42(1-242)
JARIFL010007710.1_1	GH25(33-155)
JARIFL010007732.1_1	GH1(8-222)
JARIFL010007758.1_2	GT28(67-213)
JARIFL010007842.1_1	GH13_31(1-128)
JARIFL010007920.1_1	GT2(42-148)
JARIFL010007945.1_2	CE1(23-183)
JARIFL010007973.1_1	GT2(2-140)
JARIFL010008011.1_1	GH77(35-225)
JARIFL010008073.1_2	GH1(5-177)
JARIFL010008138.1_1	GT51(15-195)
JARIFL010008139.1_2	CBM66(2-92)
JARIFL010008265.1_1	GH13_39(1-257)
JARIFL010008310.1_2	GT2(5-118)
JARIFL010008320.1_1	GT2(4-162)
JARIFL010008433.1_1	GT2(15-136)
JARIFL010008560.1_1	GH13_31(1-249)
JARIFL010008629.1_1	GH1(1-248)
JARIFL010008691.1_1	GT4(28-170)
JARIFL010008832.1_1	GT35(2-243)
JARIFL010009384.1_1	GH76(52-222)
JARIFL010009385.1_1	GT2(22-152)
JARIFL010009452.1_1	GT2(10-111)
JARIFL010009469.1_1	GT2(5-161)
JARIFL010009491.1_1	GH13_31(1-227)
JARIFL010009501.1_1	GT4(9-97)
JARIFL010009529.1_1	GH32(3-193)
JARIFL010009563.1_1	GH13_18(5-206)
JARIFL010009713.1_1	GH1(1-202)
JARIFL010009953.1_1	GH1(1-164)
JARIFL010009959.1_1	GT8(18-193)
JARIFL010009967.1_1	CBM48(25-105)
JARIFL010009977.1_1	GT32(26-102)
JARIFL010009999.1_1	GT2(2-145)
JARIFL010010003.1_1	GH73(19-151)
JARIFL010010101.1_1	GH88(1-175)
JARIFL010010103.1_1	GH13_9(35-217)
JARIFL010010120.1_2	GT8(12-144)
JARIFL010010154.1_1	GT2(5-121)
JARIFL010010269.1_2	GT2(9-136)
JARIFL010010366.1_1	GH92(1-212)
JARIFL010010400.1_1	GT4(84-184)
JARIFL010010402.1_1	GH1(15-182)
JARIFL010010446.1_1	GH32(1-128)
JARIFL010010472.1_1	CE9(7-180)
JARIFL010010496.1_1	GT51(97-170)
JARIFL010010533.1_1	GH13_18(1-186)
JARIFL010010573.1_1	GT2(1-165)
JARIFL010010608.1_1	GH1(14-207)
JARIFL010010639.1_1	CE14(37-128)
JARIFL010010724.1_1	GH13_5(1-175)
JARIFL010010823.1_1	GH3(1-142)
JARIFL010010854.1_1	GT113(1-202)
JARIFL010010868.1_1	CE12(23-132)
JARIFL010011028.1_1	GH77(1-202)
JARIFL010011167.1_2	GH73(2-120)
JARIFL010011199.1_1	GT2(9-165)
JARIFL010011236.1_1	GH125(1-198)
JARIFL010011287.1_1	GT4(3-142)
JARIFL010011319.1_1	GH3(100-197)
JARIFL010011489.1_1	GT14(1-141)
JARIFL010011490.1_1	GH1(1-194)
JARIFL010011582.1_2	GH88(4-116)
JARIFL010011670.1_1	GH1(2-191)
JARIFL010011778.1_2	GH24(2-115)
JARIFL010011790.1_1	GH68(1-176)
JARIFL010011924.1_1	GH25(1-113)
JARIFL010011960.1_1	GH125(3-172)
JARIFL010012109.1_1	GH88(1-180)
JARIFL010012216.1_1	GH25(2-170)
JARIFL010012253.1_1	GT26(40-184)
JARIFL010012276.1_1	GH13_14(16-180)
JARIFL010012369.1_1	GT51(2-93)
JARIFL010012517.1_1	GH13_29(3-164)
JARIFL010012552.1_1	GT2(3-131)
JARIFL010012635.1_1	GT2(59-177)
JARIFL010012736.1_1	GT5(2-179)
JARIFL010012739.1_1	GT2(1-165)
JARIFL010012968.1_1	GH77(2-177)
JARIFL010013044.1_1	GT4(32-160)
JARIFL010013083.1_1	GT30(31-103)
JARIFL010013117.1_1	GH103(2-174)
JARIFL010013247.1_1	GT2(15-133)
JARIFL010013671.1_1	GT2(2-151)
JARIFL010013672.1_1	GH170(2-169)
JARIFL010013727.1_1	PL8(1-134)

## Sheet: Table S3h_07KF
Supplementary Table S3h. CAZymes encoded in metagenome of kefir 07KF
Gene ID	HMMER
JARIFM010000001.1_221	AA1(18-290)
JARIFM010000001.1_316	GH73(75-212)
JARIFM010000001.1_323	GT32(20-97)
JARIFM010000001.1_324	GT4(187-326)
JARIFM010000001.1_325	GT26(59-225)
JARIFM010000001.1_57	GT28(193-355)
JARIFM010000002.1_157	CE9(7-376)
JARIFM010000002.1_161	GH73(83-212)
JARIFM010000002.1_89	GT4(200-343)
JARIFM010000004.1_10	GT111(6-224)
JARIFM010000004.1_5	GT2(6-158)
JARIFM010000004.1_8	GT2(4-167)
JARIFM010000004.1_96	CE1(12-250)
JARIFM010000005.1_67	GH25(59-243)
JARIFM010000005.1_98	GT28(191-343)
JARIFM010000006.1_52	GH32(37-340)
JARIFM010000009.1_82	GT2(6-178)+GT8(293-525)
JARIFM010000010.1_43	GH1(10-414)
JARIFM010000011.1_40	CE4(2-100)
JARIFM010000012.1_68	GT35(77-752)
JARIFM010000012.1_69	GH77(10-489)
JARIFM010000012.1_84	GH13_12(149-282)
JARIFM010000013.1_28	GT4(318-468)
JARIFM010000016.1_58	GT51(80-255)
JARIFM010000017.1_6	GH2(27-906)
JARIFM010000021.1_17	GH25(41-226)
JARIFM010000022.1_16	GH25(7-148)
JARIFM010000022.1_46	GH1(2-165)
JARIFM010000023.1_19	GH18(75-358)
JARIFM010000024.1_41	GH1(48-290)
JARIFM010000025.1_26	GT51(130-303)
JARIFM010000026.1_10	GH73(50-190)
JARIFM010000026.1_36	CE9(8-376)
JARIFM010000026.1_37	GH31(373-609)
JARIFM010000026.1_40	GH13_31(19-173)
JARIFM010000027.1_7	GH73(52-189)
JARIFM010000031.1_13	GT2(4-113)
JARIFM010000031.1_16	GT2(5-111)
JARIFM010000031.1_19	GT2(6-137)
JARIFM010000031.1_22	GT2(6-162)
JARIFM010000031.1_25	GT2(6-146)
JARIFM010000032.1_14	GT8(2-247)
JARIFM010000032.1_15	GT8(2-131)
JARIFM010000033.1_16	CBM50(32-74)
JARIFM010000033.1_28	GT2(10-138)
JARIFM010000038.1_3	GH13_5(30-372)
JARIFM010000040.1_8	GT51(84-264)
JARIFM010000043.1_9	GT51(101-278)
JARIFM010000049.1_1	GT4(198-336)
JARIFM010000049.1_12	GH4(1-90)
JARIFM010000049.1_2	GT4(160-305)
JARIFM010000062.1_6	GH73(61-196)
JARIFM010000063.1_6	GH13_18(1-184)
JARIFM010000063.1_9	GT2(5-167)
JARIFM010000065.1_1	GH13_3(1-121)
JARIFM010000067.1_2	GH32(2-124)
JARIFM010000067.1_6	GH13_39(2-160)
JARIFM010000068.1_4	GT2(4-111)
JARIFM010000068.1_7	GT4(202-339)
JARIFM010000068.1_9	GT2(6-134)
JARIFM010000070.1_11	GT4(139-283)
JARIFM010000070.1_2	GT4(201-355)
JARIFM010000070.1_5	GT2(8-146)
JARIFM010000070.1_7	GT4(194-303)
JARIFM010000073.1_12	GT2(7-170)
JARIFM010000074.1_9	GT51(154-325)
JARIFM010000082.1_1	GT4(200-313)
JARIFM010000082.1_10	GT2(7-142)
JARIFM010000082.1_2	GT4(191-341)
JARIFM010000082.1_8	GT4(218-357)
JARIFM010000082.1_9	GT92(55-160)
JARIFM010000092.1_7	GT4(184-291)
JARIFM010000092.1_8	GT14(2-163)
JARIFM010000103.1_2	GT8(3-246)
JARIFM010000112.1_2	GH2(31-889)
JARIFM010000114.1_6	GT4(190-315)
JARIFM010000114.1_7	GT111(8-217)
JARIFM010000115.1_3	GT2(2-130)
JARIFM010000115.1_4	GT2(7-143)
JARIFM010000115.1_5	GT2(4-129)
JARIFM010000116.1_2	GT111(2-214)
JARIFM010000116.1_3	GT4(201-308)
JARIFM010000116.1_4	GT2(6-108)
JARIFM010000126.1_2	CBM41(138-243)
JARIFM010000152.1_2	AA7(19-201)
JARIFM010000176.1_1	GT2(6-108)
JARIFM010000176.1_2	GT4(202-310)
JARIFM010000192.1_1	GT57(100-586)
JARIFM010000201.1_1	CBM21(422-532)
JARIFM010000202.1_3	GH13_8(33-311)
JARIFM010000214.1_1	GH16_19(111-276)
JARIFM010000235.1_2	GT111(5-218)
JARIFM010000235.1_4	GT14(7-134)
JARIFM010000243.1_1	GT57(1-474)
JARIFM010000248.1_1	GT3(12-662)
JARIFM010000360.1_1	GT2(1-101)
JARIFM010000423.1_2	GT57(1-254)
JARIFM010000578.1_1	GT15(1-186)
JARIFM010000590.1_1	GT20(110-495)
JARIFM010000636.1_1	AA1(71-406)
JARIFM010000820.1_1	GH28(40-287)
JARIFM010000864.1_1	GT1(3-169)
JARIFM010000873.1_1	AA4(20-219)
JARIFM010000899.1_1	GT39(65-302)
JARIFM010000900.1_1	GH18(25-256)
JARIFM010000951.1_1	GT48(2-414)
JARIFM010001012.1_1	GH16_19(163-301)
JARIFM010001089.1_1	GT22(6-184)
JARIFM010001101.1_1	GT62(4-299)
JARIFM010001112.1_1	GH16_2(229-379)
JARIFM010001133.1_1	GH17(31-221)
JARIFM010001155.1_1	AA1(2-313)
JARIFM010001257.1_1	GH2(2-382)
JARIFM010001295.1_1	GH17(46-293)
JARIFM010001345.1_1	GH47(2-373)
JARIFM010001354.1_1	GT15(67-387)
JARIFM010001382.1_1	GH32(43-358)
JARIFM010001406.1_1	AA2(2-160)
JARIFM010001555.1_1	GT15(188-363)
JARIFM010001663.1_1	GT8(6-206)
JARIFM010001842.1_1	GT39(33-271)
JARIFM010001977.1_1	GH15(40-301)
JARIFM010002063.1_1	GH72(1-275)
JARIFM010002573.1_1	AA6(20-215)
JARIFM010002637.1_1	GT8(2-255)
JARIFM010002646.1_1	GH16_19(73-240)
JARIFM010002684.1_1	GH76(23-293)
JARIFM010002923.1_1	AA6(3-183)
JARIFM010003021.1_1	GT3(1-288)
JARIFM010003043.1_1	GT20(51-305)
JARIFM010003199.1_2	GT15(9-249)
JARIFM010003258.1_1	GT39(1-221)
JARIFM010003362.1_1	GT48(1-292)
JARIFM010003367.1_1	GT2(1-225)
JARIFM010003534.1_1	GH72(6-277)
JARIFM010003556.1_1	GH18(67-288)
JARIFM010003583.1_1	GH76(24-207)
JARIFM010003666.1_1	GH47(23-284)
JARIFM010003710.1_1	GT113(1-245)
JARIFM010003766.1_1	GH13_25(13-268)
JARIFM010004165.1_1	GH132(43-248)
JARIFM010004302.1_1	GT15(41-268)
JARIFM010004323.1_1	GT2(12-174)
JARIFM010004336.1_1	GT20(12-266)
JARIFM010004472.1_1	GH81(10-263)
JARIFM010004616.1_1	GT39(78-198)
JARIFM010004968.1_1	GT71(127-239)
JARIFM010005019.1_1	GH37(1-225)
JARIFM010005064.1_1	GT22(9-223)
JARIFM010005339.1_1	GT62(135-229)
JARIFM010005538.1_1	GT21(1-184)
JARIFM010005793.1_1	GT39(64-197)
JARIFM010005907.1_1	GT39(74-229)
JARIFM010005970.1_1	GT15(8-196)
JARIFM010006163.1_1	GT14(12-129)
JARIFM010006263.1_1	GH28(5-223)
JARIFM010006422.1_1	GT34(55-207)
JARIFM010006428.1_1	GH5_12(4-205)
JARIFM010006470.1_1	GH72(1-161)
JARIFM010006798.1_1	GH13_25(10-217)
JARIFM010007038.1_1	CBM21(60-135)
JARIFM010007190.1_1	GH132(1-148)
JARIFM010007822.1_1	AA4(2-184)
JARIFM010007952.1_1	GT34(2-157)
JARIFM010008262.1_1	GT32(73-153)
JARIFM010008263.1_1	GT15(5-186)
JARIFM010008271.1_1	GT2(1-136)
JARIFM010008484.1_1	GH5_12(1-194)
JARIFM010008505.1_1	GT22(2-183)
JARIFM010009088.1_1	GH72(19-174)
JARIFM010009274.1_1	AA1_2(1-187)
JARIFM010009362.1_1	AA6(3-74)
JARIFM010009616.1_1	GT24(42-171)
JARIFM010010178.1_1	AA2(2-177)
JARIFM010011057.1_1	GT71(4-135)
JARIFM010011084.1_1	GH47(1-167)
JARIFM010011465.1_1	GH5_9(5-153)
JARIFM010011479.1_1	GT22(2-167)
JARIFM010011547.1_1	GH125(2-166)
JARIFM010011599.1_1	GH18(1-151)

## Sheet: Table S3i_03SU
Table S3. CAZymes encoded in metagenome of suluguni-like cheese 03SU
Gene ID	HMMER
JARIFI010000001.1_183	GH73(66-204)
JARIFI010000001.1_222	GH25(58-218)
JARIFI010000001.1_237	GH13_29(25-371)
JARIFI010000001.1_32	GH32(49-359)
JARIFI010000001.1_91	GT51(104-284)
JARIFI010000002.1_20	CBM26(85-153)
JARIFI010000002.1_215	GH32(37-340)
JARIFI010000002.1_235	GT113(14-325)
JARIFI010000002.1_40	GH109(2-151)
JARIFI010000003.1_121	CE7(4-278)
JARIFI010000003.1_135	GH1(1-465)
JARIFI010000003.1_137	CBM61(32-171)
JARIFI010000003.1_139	GH36(9-701)
JARIFI010000003.1_143	GH13_18(36-372)
JARIFI010000003.1_144	GH13_31(28-359)
JARIFI010000003.1_20	GT51(88-277)
JARIFI010000003.1_73	GT51(145-316)
JARIFI010000004.1_109	GH73(78-213)
JARIFI010000004.1_20	GH77(10-491)
JARIFI010000004.1_21	GT35(78-753)
JARIFI010000004.1_39	GT2(5-113)
JARIFI010000004.1_42	GT2(10-174)
JARIFI010000004.1_47	GT2(5-169)
JARIFI010000005.1_67	GH36(75-418)
JARIFI010000005.1_76	GT28(189-340)
JARIFI010000006.1_13	GH13_14(254-562)
JARIFI010000006.1_14	CBM48(23-105)+GH13_9(174-472)
JARIFI010000006.1_17	GT5(2-474)
JARIFI010000006.1_18	GT35(92-796)
JARIFI010000007.1_93	GT2(98-281)
JARIFI010000007.1_95	GT2(6-135)
JARIFI010000009.1_19	GT8(2-254)
JARIFI010000009.1_37	GH1(7-467)
JARIFI010000009.1_56	GH13_5(31-372)
JARIFI010000009.1_62	GH70(271-1087)
JARIFI010000010.1_15	GT51(81-253)
JARIFI010000012.1_5	CE9(6-371)
JARIFI010000012.1_7	GT26(58-224)
JARIFI010000013.1_39	GH1(2-475)
JARIFI010000013.1_51	GH65(304-703)
JARIFI010000013.1_76	GH3(132-357)
JARIFI010000013.1_8	GT51(110-283)
JARIFI010000014.1_25	GH43_11(4-305)+CBM91(333-539)
JARIFI010000014.1_30	GH92(202-698)
JARIFI010000014.1_32	GH125(25-422)
JARIFI010000014.1_33	GH38(5-277)
JARIFI010000014.1_37	GH20(3-301)
JARIFI010000014.1_38	GH13_31(27-349)
JARIFI010000014.1_39	GH85(112-427)+CBM32(796-916)
JARIFI010000014.1_41	GH1(2-459)
JARIFI010000014.1_72	GH1(2-475)
JARIFI010000016.1_39	GT2(37-276)
JARIFI010000016.1_61	CE9(7-376)
JARIFI010000016.1_87	GT51(80-257)
JARIFI010000017.1_52	GH25(31-214)+CBM50(328-370)
JARIFI010000019.1_31	GH73(81-220)
JARIFI010000019.1_54	GH25(76-243)
JARIFI010000019.1_61	GH1(8-478)
JARIFI010000019.1_7	GT2(5-124)
JARIFI010000019.1_71	GT2(6-169)
JARIFI010000019.1_8	GT2(9-180)
JARIFI010000019.1_9	GT2(5-168)
JARIFI010000020.1_31	GH32(14-326)
JARIFI010000022.1_32	CE1(10-253)
JARIFI010000022.1_44	GT28(189-349)
JARIFI010000024.1_9	GT51(70-250)
JARIFI010000025.1_58	CE2(140-312)
JARIFI010000026.1_17	GH73(288-428)
JARIFI010000026.1_51	GT113(17-324)
JARIFI010000026.1_62	CE9(5-371)
JARIFI010000027.1_26	CE9(8-376)
JARIFI010000027.1_35	CE20(87-398)
JARIFI010000027.1_49	GH1(2-300)
JARIFI010000027.1_50	GH1(1-154)
JARIFI010000029.1_55	GH73(71-209)
JARIFI010000031.1_65	GH25(81-265)
JARIFI010000032.1_8	GT4(313-463)
JARIFI010000032.1_9	GT4(197-347)
JARIFI010000033.1_9	CE1(12-242)
JARIFI010000034.1_30	GT4(302-424)
JARIFI010000034.1_59	GH109(2-151)
JARIFI010000034.1_68	GT2(68-239)
JARIFI010000034.1_69	GH1(2-474)
JARIFI010000038.1_34	GH2(29-608)
JARIFI010000038.1_41	GH3(81-315)
JARIFI010000038.1_44	GH13_5(31-372)
JARIFI010000038.1_45	GT4(159-300)
JARIFI010000038.1_46	GT4(206-347)
JARIFI010000039.1_28	GT4(160-302)
JARIFI010000039.1_29	GT4(197-346)
JARIFI010000039.1_32	GH13_18(36-375)
JARIFI010000041.1_2	GH78(156-616)
JARIFI010000041.1_24	GT2(4-152)
JARIFI010000041.1_41	GT51(82-261)
JARIFI010000041.1_5	GH78(72-525)
JARIFI010000043.1_12	GT8(3-256)+GT8(276-526)
JARIFI010000043.1_23	GH2(20-622)
JARIFI010000043.1_3	GT4(324-473)
JARIFI010000043.1_4	GT4(334-485)
JARIFI010000043.1_49	GH31(238-672)
JARIFI010000044.1_36	CE9(14-384)
JARIFI010000044.1_4	GT51(43-220)
JARIFI010000045.1_20	GH32(37-340)
JARIFI010000046.1_2	GT2(6-172)
JARIFI010000048.1_13	GH33(340-791)
JARIFI010000054.1_20	CE7(4-308)
JARIFI010000055.1_2	GH126(1-286)
JARIFI010000055.1_40	GH1(6-478)
JARIFI010000058.1_21	GH13_31(28-377)
JARIFI010000058.1_38	GH42(13-379)
JARIFI010000058.1_41	GH5_44(48-352)
JARIFI010000058.1_42	GH43_11(10-321)
JARIFI010000061.1_25	GH13_29(25-372)
JARIFI010000061.1_33	GT4(159-296)
JARIFI010000063.1_15	GT2(6-135)
JARIFI010000063.1_20	GT4(203-351)
JARIFI010000063.1_8	GT2(5-115)
JARIFI010000063.1_9	GT2(7-157)
JARIFI010000065.1_47	GH1(5-341)
JARIFI010000071.1_25	GT51(77-255)
JARIFI010000072.1_19	GT51(59-235)
JARIFI010000074.1_10	GH1(1-449)
JARIFI010000075.1_3	GH73(83-212)
JARIFI010000075.1_6	CE9(7-376)
JARIFI010000077.1_9	GT2(64-235)
JARIFI010000078.1_43	GH73(55-190)
JARIFI010000079.1_20	GH13_29(25-364)
JARIFI010000081.1_3	GT4(157-305)
JARIFI010000081.1_4	GT4(202-349)
JARIFI010000081.1_7	PL9(3-205)
JARIFI010000082.1_24	GT51(88-264)
JARIFI010000084.1_29	GT4(188-345)
JARIFI010000091.1_21	GT28(187-349)
JARIFI010000092.1_1	GT35(79-752)
JARIFI010000092.1_10	GT4(318-467)
JARIFI010000092.1_16	GT101(23-245)
JARIFI010000092.1_17	GT2(11-183)
JARIFI010000092.1_18	GT8(9-243)
JARIFI010000092.1_19	GT8(4-160)
JARIFI010000092.1_2	GH77(10-493)
JARIFI010000092.1_21	GT8(2-238)
JARIFI010000092.1_22	GT113(35-344)
JARIFI010000094.1_31	GT28(191-341)
JARIFI010000095.1_15	CBM70(101-253)+PL8_1(714-988)
JARIFI010000095.1_3	CE1(10-252)
JARIFI010000095.1_33	CBM41(167-269)+CBM41(275-378)+GH13_12(638-971)
JARIFI010000098.1_5	CBM41(2-102)+CBM41(109-212)+GH13_41(374-668)+CBM41(818-921)+CBM41(927-1033)+GH13_12(1297-1633)
JARIFI010000099.1_27	GH2(33-918)
JARIFI010000101.1_16	GH65(322-693)
JARIFI010000103.1_31	GH1(3-466)
JARIFI010000105.1_1	GH1(1-334)
JARIFI010000105.1_16	GH1(3-473)
JARIFI010000105.1_23	GT8(3-252)
JARIFI010000110.1_11	GH109(3-153)
JARIFI010000110.1_13	GH109(3-149)
JARIFI010000110.1_16	GH13_29(24-363)
JARIFI010000115.1_23	GH8(1-204)
JARIFI010000115.1_26	GT2(29-259)
JARIFI010000115.1_32	GT113(16-179)+GT113(185-299)
JARIFI010000116.1_17	GH88(62-390)
JARIFI010000116.1_21	PL12_1(348-482)
JARIFI010000116.1_7	GH73(55-189)
JARIFI010000117.1_27	GH25(65-247)
JARIFI010000117.1_37	GH170(5-141)
JARIFI010000118.1_38	GH70(370-1167)
JARIFI010000121.1_19	GT28(193-355)
JARIFI010000129.1_16	GT4(165-310)
JARIFI010000129.1_17	GT4(205-343)
JARIFI010000130.1_1	CE4(50-170)
JARIFI010000130.1_20	GH1(4-475)
JARIFI010000132.1_13	GH109(5-149)
JARIFI010000132.1_17	AA4(11-284)
JARIFI010000133.1_15	GT113(16-309)
JARIFI010000133.1_19	CE9(11-379)
JARIFI010000133.1_34	GH13_18(2-123)
JARIFI010000134.1_10	GH13_12(4-132)
JARIFI010000134.1_14	GH25(118-240)
JARIFI010000134.1_9	GH13_12(1-117)
JARIFI010000135.1_37	GH1(2-178)
JARIFI010000139.1_41	GH25(32-219)
JARIFI010000140.1_6	GH170(1-347)
JARIFI010000141.1_7	CE4(147-275)
JARIFI010000142.1_6	GT51(80-260)
JARIFI010000145.1_31	GH1(20-484)
JARIFI010000148.1_7	GT4(177-325)
JARIFI010000150.1_16	GT2(8-175)
JARIFI010000152.1_17	CE1(10-248)
JARIFI010000160.1_16	GT2(6-150)
JARIFI010000160.1_17	GT2(11-135)
JARIFI010000160.1_18	GT100(69-308)
JARIFI010000164.1_10	GH13_29(24-363)
JARIFI010000164.1_6	GH109(3-153)
JARIFI010000164.1_8	GH109(2-149)
JARIFI010000165.1_20	GT28(192-354)
JARIFI010000170.1_13	GH13_5(30-372)
JARIFI010000175.1_15	GH109(3-150)
JARIFI010000179.1_17	GT2(8-160)
JARIFI010000182.1_27	GH73(152-287)
JARIFI010000183.1_20	GH25(66-211)
JARIFI010000186.1_3	GT2(6-134)
JARIFI010000189.1_31	GH25(13-198)
JARIFI010000192.1_16	GH1(1-340)
JARIFI010000192.1_21	GH4(6-182)
JARIFI010000198.1_20	GT4(159-301)
JARIFI010000198.1_21	GT4(200-343)
JARIFI010000201.1_11	GH109(2-151)
JARIFI010000201.1_5	GT2(56-322)
JARIFI010000204.1_22	GT51(47-224)
JARIFI010000205.1_20	GT2(14-181)
JARIFI010000205.1_21	GT4(180-293)
JARIFI010000205.1_22	GT4(181-318)
JARIFI010000205.1_24	GT113(12-328)
JARIFI010000209.1_22	GH13_18(36-372)
JARIFI010000209.1_4	CE9(10-379)
JARIFI010000218.1_23	GT51(108-279)
JARIFI010000219.1_16	GH25(57-242)
JARIFI010000219.1_2	GH1(5-462)
JARIFI010000223.1_10	GH73(158-299)+CBM50(334-375)+CBM50(408-449)+CBM50(475-516)
JARIFI010000225.1_21	GH3(63-289)
JARIFI010000230.1_7	GT28(189-353)
JARIFI010000232.1_22	CE4(164-287)
JARIFI010000235.1_11	GT4(199-343)
JARIFI010000235.1_15	GT2(7-170)
JARIFI010000235.1_16	GT2(6-108)
JARIFI010000235.1_20	GH25(93-296)
JARIFI010000235.1_5	GT4(194-334)
JARIFI010000235.1_7	GT2(10-170)
JARIFI010000236.1_10	GT2(435-670)
JARIFI010000238.1_2	GH3(103-337)
JARIFI010000241.1_4	CE4(136-265)
JARIFI010000241.1_6	GT2(6-168)
JARIFI010000242.1_12	GH1(8-478)
JARIFI010000242.1_22	GT2(6-169)
JARIFI010000242.1_5	GH25(76-243)
JARIFI010000246.1_15	GH24(11-114)
JARIFI010000248.1_11	GT28(191-343)
JARIFI010000254.1_12	GT5(2-476)
JARIFI010000254.1_13	GT35(93-796)
JARIFI010000254.1_14	GH13_39(186-492)
JARIFI010000254.1_9	GH77(22-661)
JARIFI010000261.1_22	GT35(92-795)
JARIFI010000274.1_1	CBM48(22-101)+GH13_9(169-467)
JARIFI010000274.1_4	GT5(2-474)
JARIFI010000281.1_8	GH25(449-628)
JARIFI010000290.1_13	GT51(110-284)
JARIFI010000294.1_11	GT2(15-181)
JARIFI010000294.1_12	GT2(7-122)
JARIFI010000294.1_14	GT2(12-176)
JARIFI010000294.1_16	GT2(6-143)
JARIFI010000294.1_20	GT2(5-166)
JARIFI010000294.1_4	GT113(2-330)
JARIFI010000294.1_5	GT4(194-341)
JARIFI010000296.1_3	GH32(45-349)
JARIFI010000297.1_2	CE1(10-253)
JARIFI010000298.1_4	GH25(48-233)
JARIFI010000304.1_15	GH13_31(28-377)
JARIFI010000308.1_14	GH73(51-188)
JARIFI010000309.1_2	GT4(197-331)
JARIFI010000311.1_4	GT2(5-169)
JARIFI010000312.1_11	GH73(286-420)
JARIFI010000312.1_18	GH25(157-335)
JARIFI010000317.1_8	GH170(4-359)
JARIFI010000321.1_1	GT2(48-190)+GT4(600-734)
JARIFI010000321.1_2	GT2(13-133)
JARIFI010000321.1_5	GT2(7-138)
JARIFI010000324.1_6	GT32(20-96)
JARIFI010000324.1_8	GH73(72-210)
JARIFI010000327.1_8	GH1(3-471)
JARIFI010000327.1_9	GH1(8-478)
JARIFI010000330.1_14	GT5(6-477)
JARIFI010000330.1_15	CBM48(23-106)+GH13_9(184-473)
JARIFI010000330.1_5	GT2(3-167)
JARIFI010000331.1_7	GT28(189-353)
JARIFI010000333.1_1	CBM41(150-252)+CBM41(259-362)+GH13_41(521-822)+CBM41(972-1071)+CBM41(1083-1187)+GH13_12(1451-1787)
JARIFI010000335.1_6	GT51(102-273)
JARIFI010000336.1_1	GT51(101-278)
JARIFI010000339.1_2	GH1(2-473)
JARIFI010000339.1_4	GH1(3-472)
JARIFI010000341.1_11	GT2(18-147)
JARIFI010000351.1_6	GH1(10-421)
JARIFI010000353.1_14	GH13_20(62-343)
JARIFI010000353.1_9	CE1(17-253)
JARIFI010000355.1_3	GH25(69-253)
JARIFI010000358.1_17	GT51(70-245)
JARIFI010000363.1_17	GT51(93-265)
JARIFI010000364.1_7	GH65(321-691)
JARIFI010000364.1_9	CBM34(6-123)+GH13_20(172-476)
JARIFI010000372.1_4	GH23(115-217)
JARIFI010000375.1_15	CBM26(182-257)+CBM26(362-426)
JARIFI010000379.1_12	GH36(68-317)
JARIFI010000381.1_17	GT4(318-468)
JARIFI010000382.1_1	GT113(11-136)
JARIFI010000383.1_9	GH109(1-150)
JARIFI010000384.1_5	GT8(5-258)+GT8(266-529)
JARIFI010000387.1_2	GH1(5-462)
JARIFI010000394.1_14	CBM41(3-100)+GH13_14(314-622)
JARIFI010000398.1_9	CE4(128-247)
JARIFI010000406.1_13	GT51(59-236)
JARIFI010000406.1_7	GH109(1-153)
JARIFI010000408.1_11	GH13_42(192-472)+CBM26(826-895)+CBM26(1109-1183)+CBM26(1288-1355)
JARIFI010000408.1_9	GT28(189-339)
JARIFI010000409.1_5	AA10(29-205)
JARIFI010000409.1_6	GH18(43-342)
JARIFI010000414.1_4	GT2(11-181)
JARIFI010000414.1_6	GT2(22-195)
JARIFI010000422.1_18	GH25(47-232)
JARIFI010000424.1_1	GT35(270-653)
JARIFI010000425.1_1	GH42(1-368)
JARIFI010000430.1_5	GH1(5-462)
JARIFI010000440.1_9	AA7(37-278)
JARIFI010000443.1_2	GT51(93-281)
JARIFI010000447.1_9	GH32(37-340)
JARIFI010000454.1_2	GT2(196-451)
JARIFI010000454.1_5	GT2(22-137)
JARIFI010000454.1_7	GT2(20-132)
JARIFI010000459.1_5	GT28(182-344)
JARIFI010000460.1_11	GT4(206-345)
JARIFI010000460.1_12	GT4(159-299)
JARIFI010000461.1_5	GH13_29(24-369)
JARIFI010000462.1_9	GH1(8-478)
JARIFI010000465.1_6	GH73(62-200)
JARIFI010000467.1_2	GH94(555-1020)
JARIFI010000467.1_7	CE1(30-259)
JARIFI010000470.1_10	GH65(348-723)
JARIFI010000475.1_8	GH109(3-156)
JARIFI010000476.1_6	GT4(159-295)
JARIFI010000476.1_7	GT4(206-347)
JARIFI010000480.1_5	GT2(5-166)
JARIFI010000482.1_11	GT2(53-221)
JARIFI010000485.1_8	GH25(14-183)
JARIFI010000487.1_6	GH25(98-268)
JARIFI010000497.1_3	GH43_11(3-304)+CBM91(335-541)
JARIFI010000499.1_10	CE1(12-250)
JARIFI010000500.1_2	GT51(89-277)
JARIFI010000506.1_7	GH171(24-400)
JARIFI010000507.1_7	GT2(183-356)
JARIFI010000508.1_13	CE1(87-325)
JARIFI010000513.1_2	GH25(8-192)
JARIFI010000516.1_6	GH1(8-478)
JARIFI010000519.1_5	GH2(27-906)
JARIFI010000522.1_3	GH13_8(211-502)
JARIFI010000523.1_10	GT4(901-1047)
JARIFI010000526.1_5	GT51(111-284)
JARIFI010000527.1_1	GT51(123-300)
JARIFI010000531.1_1	GH65(317-498)
JARIFI010000531.1_5	GH51(3-505)
JARIFI010000550.1_2	GT8(11-268)
JARIFI010000562.1_7	GH13_4(97-496)
JARIFI010000564.1_6	GH73(255-399)
JARIFI010000565.1_1	CE4(231-342)
JARIFI010000569.1_10	GH32(27-325)
JARIFI010000576.1_6	GT32(24-98)
JARIFI010000576.1_8	GT2(11-167)
JARIFI010000576.1_9	GT4(199-307)
JARIFI010000584.1_2	CE4(133-260)
JARIFI010000587.1_5	GT2(13-160)
JARIFI010000591.1_3	GT2(9-150)
JARIFI010000591.1_8	GT2(6-127)
JARIFI010000594.1_10	CBM68(4-94)+GH13_14(248-552)
JARIFI010000594.1_4	GH77(10-493)
JARIFI010000600.1_1	GH25(6-189)
JARIFI010000603.1_3	GH109(1-150)
JARIFI010000606.1_1	GH73(718-860)
JARIFI010000606.1_2	GT2(5-162)
JARIFI010000606.1_5	GT4(190-336)
JARIFI010000611.1_4	GT32(105-179)
JARIFI010000611.1_8	GT2(9-193)
JARIFI010000619.1_10	GT4(196-346)
JARIFI010000619.1_12	GT83(6-406)
JARIFI010000619.1_9	GT9(78-292)
JARIFI010000625.1_10	CE9(9-375)
JARIFI010000625.1_5	GH35(10-326)
JARIFI010000627.1_6	GH73(52-189)
JARIFI010000640.1_1	GT8(2-252)
JARIFI010000643.1_6	CE4(122-255)
JARIFI010000643.1_8	GT2(48-274)
JARIFI010000644.1_1	GH2(38-980)
JARIFI010000644.1_3	CE14(47-199)
JARIFI010000644.1_4	GT4(682-837)
JARIFI010000646.1_10	GT83(1-254)
JARIFI010000646.1_9	GT2(4-166)
JARIFI010000652.1_8	GT2(14-144)
JARIFI010000654.1_11	GT2(28-218)
JARIFI010000656.1_10	GT2(4-131)
JARIFI010000670.1_12	GH170(3-359)
JARIFI010000671.1_11	GT51(89-277)
JARIFI010000678.1_2	GT4(191-341)
JARIFI010000678.1_4	GT4(196-298)
JARIFI010000678.1_7	GT11(1-296)
JARIFI010000678.1_8	GT2(9-109)
JARIFI010000681.1_7	GH36(26-727)
JARIFI010000698.1_3	GH13_31(30-381)
JARIFI010000698.1_4	GH1(20-287)
JARIFI010000703.1_8	CE9(10-331)
JARIFI010000706.1_6	CE1(10-253)
JARIFI010000708.1_5	GT2(16-135)
JARIFI010000708.1_6	GT2(16-145)
JARIFI010000708.1_7	GT35(88-782)
JARIFI010000713.1_2	GT113(9-329)
JARIFI010000713.1_4	GT2(9-156)
JARIFI010000713.1_6	GT111(5-219)
JARIFI010000726.1_6	CE4(123-245)
JARIFI010000727.1_13	GH25(55-204)
JARIFI010000733.1_10	GH170(1-313)
JARIFI010000742.1_4	GT4(288-441)
JARIFI010000744.1_1	GH25(69-187)
JARIFI010000744.1_9	CBM34(8-127)+GH13_20(177-477)
JARIFI010000751.1_6	GT4(162-305)
JARIFI010000751.1_7	GT4(198-345)
JARIFI010000753.1_2	GT4(191-338)
JARIFI010000753.1_6	GT2(41-178)
JARIFI010000757.1_8	GT4(185-330)
JARIFI010000760.1_7	GH103(41-335)
JARIFI010000763.1_9	GT51(154-325)
JARIFI010000764.1_3	GT2(6-149)
JARIFI010000764.1_4	GT2(6-118)
JARIFI010000764.1_7	GT4(190-334)
JARIFI010000764.1_9	GT4(190-340)
JARIFI010000771.1_2	GT4(58-203)
JARIFI010000772.1_3	GH170(3-359)
JARIFI010000777.1_9	GH4(2-185)
JARIFI010000789.1_1	GH13_31(32-361)
JARIFI010000789.1_2	GH13_18(36-372)
JARIFI010000789.1_6	GH36(10-704)
JARIFI010000792.1_6	GH1(2-280)
JARIFI010000796.1_4	GT26(56-229)
JARIFI010000796.1_5	GT4(182-330)
JARIFI010000796.1_7	GT4(184-336)
JARIFI010000796.1_8	GT2(8-135)
JARIFI010000798.1_3	GT4(202-345)
JARIFI010000798.1_6	GT2(13-178)
JARIFI010000798.1_8	GT2(7-206)
JARIFI010000803.1_2	GH77(10-491)
JARIFI010000803.1_3	GT35(78-752)
JARIFI010000809.1_6	GH1(12-492)
JARIFI010000809.1_9	GH1(3-466)
JARIFI010000811.1_10	CE1(20-273)
JARIFI010000811.1_9	CE1(69-243)
JARIFI010000813.1_7	GH31(162-586)
JARIFI010000813.1_9	GH13_31(30-379)
JARIFI010000814.1_6	GT2(11-119)
JARIFI010000817.1_2	GT92(62-162)
JARIFI010000817.1_3	GT4(218-350)
JARIFI010000817.1_7	GT4(186-316)
JARIFI010000819.1_7	CE4(173-284)
JARIFI010000821.1_1	GT2(7-138)
JARIFI010000821.1_2	GT2(4-126)
JARIFI010000821.1_7	GH25(24-227)
JARIFI010000823.1_1	GH2(34-885)
JARIFI010000825.1_5	GH3(115-342)
JARIFI010000829.1_4	GT4(202-341)
JARIFI010000830.1_3	CE9(9-376)
JARIFI010000834.1_2	GT4(189-325)
JARIFI010000834.1_3	GT2(7-163)
JARIFI010000834.1_5	GT2(13-129)
JARIFI010000834.1_7	GT92(72-322)
JARIFI010000834.1_8	GT111(5-221)
JARIFI010000842.1_2	GH13_31(28-359)
JARIFI010000843.1_4	GH3(116-338)
JARIFI010000855.1_2	GH13_29(24-370)
JARIFI010000861.1_7	GT2(43-166)
JARIFI010000867.1_8	GH43_30(45-319)
JARIFI010000870.1_1	GT4(200-327)
JARIFI010000870.1_2	GT4(251-396)
JARIFI010000870.1_6	GH13_30(28-390)
JARIFI010000876.1_6	CE4(79-212)
JARIFI010000879.1_5	GT4(195-330)
JARIFI010000894.1_2	GT4(200-340)
JARIFI010000898.1_9	GH1(19-484)
JARIFI010000903.1_1	CE9(7-373)
JARIFI010000908.1_7	GH73(232-366)
JARIFI010000910.1_2	GT2(15-132)+GT4(478-639)
JARIFI010000910.1_4	GT4(244-365)
JARIFI010000915.1_3	GH109(3-156)
JARIFI010000919.1_3	GH36(12-713)
JARIFI010000926.1_2	GH77(179-696)
JARIFI010000926.1_3	GT39(62-331)
JARIFI010000927.1_1	GT4(2-127)
JARIFI010000927.1_2	GT4(159-305)
JARIFI010000932.1_4	GT30(35-213)
JARIFI010000943.1_2	CE11(4-275)
JARIFI010000943.1_8	GT28(78-236)
JARIFI010000955.1_2	GT2(7-172)
JARIFI010000967.1_8	GT4(122-272)
JARIFI010000978.1_2	GT2(8-108)
JARIFI010000978.1_3	GT11(1-296)
JARIFI010000978.1_6	GT4(189-318)
JARIFI010000991.1_3	GH13_5(30-372)
JARIFI010001003.1_2	GH109(1-153)
JARIFI010001006.1_1	GH13_31(3-231)
JARIFI010001006.1_2	GH13_31(28-361)
JARIFI010001006.1_3	GH65(322-688)
JARIFI010001015.1_6	GT4(200-342)
JARIFI010001020.1_2	GH109(1-156)
JARIFI010001022.1_2	GH13(19-315)
JARIFI010001024.1_2	GH43_12(9-294)
JARIFI010001024.1_3	GH42(29-412)
JARIFI010001026.1_1	GT4(212-355)+GT97(729-981)
JARIFI010001026.1_2	GT2(12-130)
JARIFI010001040.1_1	GT2(27-173)
JARIFI010001041.1_6	GH15(155-461)
JARIFI010001047.1_3	GH170(1-343)
JARIFI010001048.1_2	AA4(51-246)
JARIFI010001075.1_2	GT4(289-441)
JARIFI010001081.1_1	GH13_39(182-490)
JARIFI010001081.1_2	GT35(93-791)
JARIFI010001081.1_3	GT5(3-475)
JARIFI010001088.1_2	GH1(12-421)
JARIFI010001098.1_4	GH32(30-346)
JARIFI010001100.1_1	GH170(3-360)
JARIFI010001105.1_3	GH1(2-473)
JARIFI010001105.1_4	GH1(2-475)
JARIFI010001107.1_6	GH73(51-192)
JARIFI010001117.1_4	CE1(10-247)
JARIFI010001124.1_1	GT51(85-260)
JARIFI010001124.1_3	GH73(33-165)
JARIFI010001136.1_5	GH5_45(46-343)
JARIFI010001136.1_6	GH13_31(30-354)
JARIFI010001156.1_1	GT4(303-450)
JARIFI010001163.1_1	GH3(31-248)
JARIFI010001167.1_3	GH25(129-306)
JARIFI010001171.1_1	AA1(61-597)
JARIFI010001174.1_8	GT28(3-143)
JARIFI010001176.1_10	GT8(2-249)
JARIFI010001176.1_7	GT8(2-210)
JARIFI010001176.1_9	GT8(3-248)
JARIFI010001186.1_6	CE14(16-150)
JARIFI010001187.1_2	GT2(4-113)
JARIFI010001187.1_5	GT2(5-111)
JARIFI010001215.1_8	GH170(1-237)
JARIFI010001243.1_4	GT51(55-229)
JARIFI010001260.1_4	GT113(2-185)
JARIFI010001261.1_1	GT35(93-796)
JARIFI010001269.1_1	GH13_13(318-715)
JARIFI010001286.1_2	GH73(56-191)
JARIFI010001292.1_3	GT2(8-191)
JARIFI010001299.1_3	GT2(4-125)
JARIFI010001299.1_4	GT4(186-299)
JARIFI010001299.1_5	GT4(191-304)
JARIFI010001299.1_6	GT4(196-325)
JARIFI010001300.1_4	GH73(52-186)
JARIFI010001309.1_2	AA3_2(4-531)
JARIFI010001316.1_5	CBM67(29-182)+GH78(215-747)
JARIFI010001334.1_2	GT2(16-148)
JARIFI010001334.1_4	GT4(201-351)
JARIFI010001345.1_1	GH13_31(3-231)
JARIFI010001345.1_2	GH13_31(28-361)
JARIFI010001345.1_3	GH65(322-688)
JARIFI010001348.1_1	GT2(151-381)
JARIFI010001349.1_3	GT2(83-257)
JARIFI010001364.1_3	GH1(3-474)
JARIFI010001371.1_3	GH77(22-659)
JARIFI010001376.1_1	GH3(99-321)
JARIFI010001377.1_3	GH32(37-342)
JARIFI010001379.1_3	GH109(2-144)
JARIFI010001383.1_2	GT2(4-128)
JARIFI010001383.1_5	GT2(4-145)
JARIFI010001393.1_1	GT4(202-352)
JARIFI010001393.1_4	GT2(8-137)
JARIFI010001393.1_5	GT2(4-169)
JARIFI010001406.1_2	AA7(37-229)
JARIFI010001408.1_1	GH1(17-430)
JARIFI010001422.1_5	GT2(5-107)
JARIFI010001424.1_2	CBM48(179-266)+GH13_9(327-626)
JARIFI010001424.1_3	GH13_3(244-462)
JARIFI010001432.1_5	GT11(1-321)
JARIFI010001432.1_6	GT2(7-142)
JARIFI010001432.1_7	GT2(1-113)
JARIFI010001447.1_2	GT51(144-312)
JARIFI010001461.1_1	GT51(33-206)
JARIFI010001472.1_4	GH13_39(187-494)
JARIFI010001472.1_5	CBM48(25-105)+GH13_9(174-472)
JARIFI010001483.1_5	GH29(1-345)
JARIFI010001488.1_1	GT2(15-164)
JARIFI010001488.1_2	GT4(182-288)
JARIFI010001488.1_3	GT4(182-329)
JARIFI010001488.1_5	GT2(4-146)
JARIFI010001507.1_3	GT32(19-97)
JARIFI010001507.1_5	GT2(4-142)
JARIFI010001507.1_6	GT2(7-132)
JARIFI010001513.1_2	GH1(1-469)
JARIFI010001513.1_5	GT2(17-100)
JARIFI010001522.1_3	GH32(45-349)
JARIFI010001523.1_2	GT4(161-305)
JARIFI010001523.1_3	GT4(199-348)
JARIFI010001529.1_1	GH1(4-461)
JARIFI010001532.1_6	GT4(177-319)
JARIFI010001535.1_2	GH1(7-475)
JARIFI010001535.1_6	GH170(1-331)
JARIFI010001559.1_4	GT2(16-178)
JARIFI010001584.1_5	GT2(5-154)
JARIFI010001586.1_1	CE4(212-325)
JARIFI010001587.1_3	GH102(141-297)
JARIFI010001589.1_2	CBM34(6-133)+GH13_20(183-487)
JARIFI010001589.1_3	GH13_31(38-365)
JARIFI010001589.1_5	GH13_36(65-181)
JARIFI010001603.1_3	GT2(6-137)
JARIFI010001603.1_6	GT2(6-162)
JARIFI010001610.1_1	GT26(60-227)
JARIFI010001610.1_2	GT4(188-329)
JARIFI010001611.1_1	GH170(5-360)
JARIFI010001611.1_3	CE1(10-228)
JARIFI010001617.1_4	GT2(6-131)
JARIFI010001636.1_3	GH170(3-361)
JARIFI010001658.1_5	GT4(80-198)
JARIFI010001672.1_1	GH1(8-471)
JARIFI010001678.1_2	GH77(10-489)
JARIFI010001678.1_3	GT35(77-752)
JARIFI010001689.1_2	GH13_29(24-370)
JARIFI010001699.1_1	GH1(3-456)
JARIFI010001707.1_4	GT32(20-96)
JARIFI010001707.1_7	GT2(7-126)
JARIFI010001744.1_1	GT2(9-132)
JARIFI010001744.1_3	GT2(9-170)
JARIFI010001746.1_6	GT51(81-249)
JARIFI010001761.1_2	GT2(13-177)
JARIFI010001785.1_4	GH23(160-270)
JARIFI010001798.1_5	GT2(6-162)
JARIFI010001801.1_2	GH13_14(5-305)
JARIFI010001802.1_3	GH13_29(25-364)
JARIFI010001827.1_2	GH77(22-661)
JARIFI010001838.1_2	GT20(4-466)
JARIFI010001844.1_4	GH1(8-478)
JARIFI010001844.1_6	CBM48(89-204)
JARIFI010001845.1_2	GT2(10-170)
JARIFI010001845.1_3	GT83(6-226)
JARIFI010001869.1_3	GH2(29-905)
JARIFI010001880.1_1	GH13_20(1-299)
JARIFI010001880.1_3	GH65(2-318)
JARIFI010001883.1_3	GH25(85-269)
JARIFI010001895.1_4	GH1(2-243)
JARIFI010001899.1_2	GT2(5-163)
JARIFI010001899.1_4	GT4(199-302)
JARIFI010001899.1_5	GT2(10-146)
JARIFI010001903.1_3	GT2(7-149)
JARIFI010001916.1_1	GT2(53-185)
JARIFI010001925.1_2	GT2(42-166)
JARIFI010001925.1_3	GT2(42-171)
JARIFI010001931.1_3	GT4(164-298)
JARIFI010001945.1_1	GT35(1-690)
JARIFI010001956.1_2	GH13_26(39-323)
JARIFI010001956.1_3	GH13_10(137-452)
JARIFI010001959.1_7	GH1(2-218)
JARIFI010001991.1_2	GH25(59-217)
JARIFI010001996.1_1	GH13(19-315)
JARIFI010001996.1_2	CBM34(7-134)+GH13_20(184-486)
JARIFI010002015.1_1	GT5(2-475)
JARIFI010002016.1_3	GT2(10-151)
JARIFI010002016.1_4	GT4(208-316)
JARIFI010002021.1_1	GT4(191-336)
JARIFI010002071.1_2	GT2(23-123)
JARIFI010002077.1_1	GH13_31(28-359)
JARIFI010002087.1_3	GH4(2-179)
JARIFI010002099.1_3	GH2(28-624)
JARIFI010002115.1_6	AA7(42-258)
JARIFI010002131.1_4	GH1(4-457)
JARIFI010002133.1_2	GT2(6-138)
JARIFI010002139.1_1	GH109(1-148)
JARIFI010002144.1_4	GT83(4-223)
JARIFI010002150.1_2	GT4(202-336)
JARIFI010002161.1_1	GT51(67-242)
JARIFI010002176.1_3	GH70(229-596)
JARIFI010002178.1_3	GH3(560-775)
JARIFI010002190.1_2	GT51(145-324)
JARIFI010002197.1_2	CE1(192-423)
JARIFI010002198.1_1	GH13_29(25-332)
JARIFI010002219.1_4	AA1(82-460)
JARIFI010002230.1_2	GT4(205-345)
JARIFI010002247.1_2	GT32(19-96)
JARIFI010002268.1_3	GH32(37-340)
JARIFI010002271.1_2	GT2(359-582)
JARIFI010002273.1_2	GH31(233-673)
JARIFI010002296.1_2	GT2(23-135)
JARIFI010002296.1_3	GH3(58-273)
JARIFI010002298.1_1	GT8(16-208)
JARIFI010002298.1_2	GT8(5-248)
JARIFI010002298.1_4	GH36(10-367)
JARIFI010002304.1_1	GH13_31(90-435)
JARIFI010002310.1_3	GT4(204-343)
JARIFI010002337.1_3	GH23(511-639)
JARIFI010002339.1_2	GH13_31(32-382)
JARIFI010002348.1_3	GT2(43-175)
JARIFI010002356.1_3	GT2(6-133)
JARIFI010002358.1_2	GT51(114-287)
JARIFI010002378.1_4	GH57(5-426)
JARIFI010002388.1_2	GH13_31(40-393)
JARIFI010002405.1_2	GT4(209-350)
JARIFI010002406.1_4	GH25(45-201)
JARIFI010002407.1_6	GT19(2-265)
JARIFI010002410.1_1	GT4(3-156)
JARIFI010002410.1_2	GT2(4-132)
JARIFI010002450.1_4	GH25(35-210)
JARIFI010002452.1_2	CBM48(5-85)+GH13_9(154-452)
JARIFI010002452.1_3	GH13_39(1-186)
JARIFI010002454.1_2	GH32(30-326)
JARIFI010002456.1_1	GT26(62-133)
JARIFI010002456.1_3	GT56(1-351)
JARIFI010002474.1_2	GH1(6-461)
JARIFI010002489.1_1	GT4(171-294)
JARIFI010002489.1_4	GT2(8-157)
JARIFI010002490.1_3	GH25(70-254)
JARIFI010002491.1_4	GH8(42-277)
JARIFI010002496.1_1	GT35(3-251)
JARIFI010002496.1_2	GH13_39(186-492)
JARIFI010002498.1_1	GH170(1-221)
JARIFI010002506.1_3	GH109(3-152)
JARIFI010002509.1_3	GT28(189-341)
JARIFI010002534.1_2	GT2(5-147)
JARIFI010002537.1_3	GT2(7-175)
JARIFI010002538.1_3	GT4(224-383)
JARIFI010002571.1_4	GT111(4-216)
JARIFI010002575.1_1	GT2(6-178)+GT8(293-525)
JARIFI010002594.1_2	GH170(3-361)
JARIFI010002611.1_3	GH20(1-251)
JARIFI010002616.1_3	GT5(2-475)
JARIFI010002617.1_2	GH65(308-698)
JARIFI010002649.1_3	CE4(133-260)
JARIFI010002654.1_4	CE9(7-372)
JARIFI010002688.1_2	GH1(1-465)
JARIFI010002718.1_3	GH1(5-308)
JARIFI010002721.1_1	GT32(20-97)
JARIFI010002721.1_2	GT2(524-657)
JARIFI010002752.1_2	CE9(19-378)
JARIFI010002752.1_3	GH35(10-327)
JARIFI010002772.1_1	GT2(5-170)
JARIFI010002778.1_4	GT4(86-240)
JARIFI010002794.1_3	GT5(2-473)
JARIFI010002796.1_1	GH13_31(20-354)
JARIFI010002796.1_3	GH65(320-517)
JARIFI010002806.1_1	GH13_13(31-380)
JARIFI010002807.1_2	GT28(182-344)
JARIFI010002813.1_2	CE4(346-460)
JARIFI010002815.1_2	GT51(93-265)
JARIFI010002834.1_1	CE9(13-271)
JARIFI010002853.1_1	GT2(64-234)
JARIFI010002857.1_4	GT2(70-168)
JARIFI010002861.1_1	GH8(30-365)
JARIFI010002861.1_2	GT2(59-272)
JARIFI010002897.1_4	GT2(9-113)
JARIFI010002913.1_1	GH31(383-611)
JARIFI010002947.1_3	GH77(22-333)
JARIFI010002958.1_2	GH42(15-393)
JARIFI010002959.1_2	GH8(25-328)
JARIFI010002975.1_2	GT2(82-313)
JARIFI010002985.1_1	CE9(25-408)
JARIFI010003007.1_4	GH73(70-210)+CBM50(243-284)
JARIFI010003020.1_4	CE14(4-133)
JARIFI010003032.1_2	GT4(195-345)
JARIFI010003032.1_3	GT2(4-153)
JARIFI010003040.1_3	GT2(5-113)
JARIFI010003043.1_1	GH1(1-465)
JARIFI010003084.1_2	GT2(6-167)
JARIFI010003090.1_1	GT35(71-659)
JARIFI010003101.1_2	GH1(2-463)
JARIFI010003115.1_2	GH2(19-622)
JARIFI010003128.1_3	GT2(5-114)
JARIFI010003166.1_1	GH31(190-612)
JARIFI010003214.1_3	GT2(8-138)
JARIFI010003214.1_4	GT32(21-96)
JARIFI010003237.1_2	AA7(44-315)
JARIFI010003255.1_2	AA10(29-205)
JARIFI010003256.1_2	GT51(83-253)
JARIFI010003273.1_2	GH1(135-408)
JARIFI010003277.1_2	GH1(2-331)
JARIFI010003285.1_2	GT51(59-236)
JARIFI010003293.1_2	AA1(50-435)
JARIFI010003295.1_1	GT2(2-131)
JARIFI010003295.1_4	GT2(42-170)
JARIFI010003299.1_4	GH23(37-143)
JARIFI010003308.1_1	GH13_28(66-327)
JARIFI010003318.1_3	GH65(1-142)
JARIFI010003322.1_1	GH43_11(3-170)+CBM91(201-400)
JARIFI010003326.1_3	GT4(238-367)
JARIFI010003327.1_1	GH8(26-344)
JARIFI010003339.1_1	GH13_31(28-269)
JARIFI010003348.1_1	GT9(54-299)
JARIFI010003348.1_2	GT2(11-166)
JARIFI010003369.1_4	GT2(10-123)
JARIFI010003377.1_2	AA4(27-235)
JARIFI010003388.1_2	GT5(68-390)
JARIFI010003405.1_2	GT2(5-149)
JARIFI010003442.1_1	GT51(85-260)
JARIFI010003461.1_2	GH13(21-314)
JARIFI010003476.1_2	GH1(5-478)
JARIFI010003481.1_1	AA7(50-239)
JARIFI010003488.1_2	GT51(209-379)
JARIFI010003493.1_1	GH37(1-292)
JARIFI010003497.1_1	GH13_11(195-579)
JARIFI010003528.1_4	GH113(1-237)
JARIFI010003543.1_3	GT2(5-168)
JARIFI010003578.1_1	CE4(102-271)+GH153(314-663)
JARIFI010003600.1_4	GH13_14(1-110)
JARIFI010003622.1_3	GH31(2-239)
JARIFI010003625.1_1	PL22(31-133)
JARIFI010003649.1_1	GT2(130-300)
JARIFI010003669.1_1	GT2(4-166)
JARIFI010003684.1_2	GH31(2-366)
JARIFI010003713.1_2	GT111(8-224)
JARIFI010003713.1_4	GT32(3-73)
JARIFI010003730.1_3	GH65(1-213)
JARIFI010003742.1_2	GT2(7-144)
JARIFI010003751.1_2	GT2(8-145)
JARIFI010003753.1_1	GH4(6-185)
JARIFI010003823.1_1	CBM32(421-544)
JARIFI010003874.1_3	GT2(5-142)
JARIFI010003901.1_3	CBM41(4-101)
JARIFI010003902.1_3	GH13_23(1-268)
JARIFI010003912.1_4	GH4(6-182)
JARIFI010003952.1_2	GH13_31(34-188)
JARIFI010003967.1_1	GH170(3-301)
JARIFI010003976.1_1	GH1(1-318)
JARIFI010003992.1_2	GT2(5-115)
JARIFI010004089.1_1	GH3(518-723)
JARIFI010004094.1_2	GH1(5-381)
JARIFI010004096.1_2	GT2(1-165)
JARIFI010004144.1_1	GH36(14-719)
JARIFI010004154.1_1	GT2(2-128)
JARIFI010004175.1_3	GT2(47-224)
JARIFI010004179.1_3	GH109(1-173)
JARIFI010004195.1_2	GH20(9-291)
JARIFI010004205.1_3	GT4(311-461)
JARIFI010004239.1_2	GT2(4-139)
JARIFI010004249.1_2	GH1(4-491)
JARIFI010004305.1_1	GT51(108-279)
JARIFI010004309.1_1	GH25(6-178)
JARIFI010004336.1_3	CE14(11-123)
JARIFI010004342.1_2	GT2(5-118)
JARIFI010004370.1_5	GH43_11(4-152)
JARIFI010004371.1_2	GT2(8-142)
JARIFI010004381.1_2	GH13_9(2-301)
JARIFI010004399.1_1	GH57(18-239)
JARIFI010004408.1_2	GH73(80-224)
JARIFI010004410.1_1	CBM48(10-99)+GH13_11(176-529)
JARIFI010004415.1_2	GT2(5-130)
JARIFI010004415.1_3	GT2(17-165)
JARIFI010004444.1_2	GT2(5-116)
JARIFI010004462.1_2	CE1(10-250)
JARIFI010004497.1_2	GH23(208-355)
JARIFI010004517.1_1	AA3_2(2-475)
JARIFI010004519.1_3	GT19(1-214)
JARIFI010004562.1_3	GH120(26-116)
JARIFI010004571.1_1	GH42(15-395)
JARIFI010004606.1_2	GT4(194-330)
JARIFI010004611.1_1	GH25(8-192)
JARIFI010004617.1_1	GH31(237-490)
JARIFI010004631.1_2	GH13_16(28-380)
JARIFI010004675.1_1	GH70(100-727)
JARIFI010004690.1_3	GH3(47-277)
JARIFI010004709.1_2	CE9(26-350)
JARIFI010004711.1_2	GH13_31(27-377)
JARIFI010004718.1_1	GH73(371-513)
JARIFI010004766.1_3	CE14(1-111)
JARIFI010004770.1_2	GH23(322-475)
JARIFI010004829.1_3	GT2(133-300)
JARIFI010004844.1_1	GH1(2-258)
JARIFI010004867.1_2	GH109(4-162)
JARIFI010004869.1_1	GH13_18(36-371)
JARIFI010004899.1_2	GT4(198-341)
JARIFI010004907.1_1	GH13_18(36-259)
JARIFI010004918.1_2	AA1(64-287)
JARIFI010004919.1_2	GT4(193-316)
JARIFI010004954.1_2	GT28(182-321)
JARIFI010004980.1_1	GH73(149-282)
JARIFI010004999.1_1	GT2(5-113)
JARIFI010005012.1_1	GT2(2-106)
JARIFI010005019.1_4	GT5(5-159)
JARIFI010005038.1_1	GT2(6-125)
JARIFI010005068.1_3	CBM50(19-61)
JARIFI010005097.1_1	GT113(2-201)
JARIFI010005097.1_2	GT4(73-217)
JARIFI010005120.1_2	GH1(1-300)
JARIFI010005135.1_3	PL22(1-118)
JARIFI010005138.1_1	GH43_11(4-305)+CBM91(333-438)
JARIFI010005155.1_3	GT2(9-150)
JARIFI010005178.1_2	GT2(43-172)
JARIFI010005206.1_1	GH36(2-652)
JARIFI010005215.1_2	GT8(2-246)
JARIFI010005217.1_1	GH68(5-228)
JARIFI010005242.1_1	GH32(40-335)
JARIFI010005251.1_1	GH8(52-183)
JARIFI010005259.1_1	CE9(7-372)
JARIFI010005292.1_2	GH13_16(44-398)
JARIFI010005303.1_2	CE9(9-378)
JARIFI010005339.1_1	GT105(79-201)
JARIFI010005353.1_1	GT2(11-169)
JARIFI010005355.1_1	GH1(2-277)
JARIFI010005357.1_1	GH3(75-297)
JARIFI010005365.1_1	GH73(33-165)
JARIFI010005448.1_1	GH70(1-390)
JARIFI010005456.1_3	GT51(61-227)
JARIFI010005470.1_1	GH4(1-78)
JARIFI010005486.1_2	GT28(177-333)
JARIFI010005504.1_2	GH170(1-313)
JARIFI010005589.1_2	GH13_29(25-364)
JARIFI010005609.1_2	GH113(4-302)
JARIFI010005617.1_2	GH73(52-190)
JARIFI010005637.1_2	CE9(12-376)
JARIFI010005669.1_1	GH29(4-336)
JARIFI010005669.1_2	GH29(5-169)
JARIFI010005703.1_1	GH3(96-327)
JARIFI010005709.1_2	GT2(5-170)
JARIFI010005740.1_1	CBM41(87-183)+CBM48(316-403)
JARIFI010005741.1_1	AA1(71-456)
JARIFI010005751.1_2	GT5(7-481)
JARIFI010005800.1_1	GT2(6-188)
JARIFI010005876.1_2	AA1(58-460)
JARIFI010005885.1_2	GH2(45-455)
JARIFI010005937.1_2	GH1(2-389)
JARIFI010005983.1_1	GH1(2-171)
JARIFI010006012.1_2	GH3(36-249)
JARIFI010006024.1_3	GH25(33-216)
JARIFI010006036.1_1	GT2(7-123)
JARIFI010006076.1_2	GH1(1-452)
JARIFI010006124.1_1	GT2(6-132)
JARIFI010006143.1_1	GH36(2-345)
JARIFI010006171.1_2	GH36(12-463)
JARIFI010006250.1_1	CBM48(22-104)
JARIFI010006250.1_2	GH13_14(2-199)
JARIFI010006255.1_1	GT4(40-193)
JARIFI010006257.1_2	GT20(20-441)
JARIFI010006267.1_1	GT2(11-147)
JARIFI010006281.1_1	GH13_29(25-364)
JARIFI010006283.1_1	GH23(321-457)
JARIFI010006327.1_1	GT104(3-299)
JARIFI010006383.1_1	GH1(1-165)
JARIFI010006392.1_2	GH23(378-520)
JARIFI010006397.1_1	GT56(1-278)
JARIFI010006404.1_1	GH77(149-340)
JARIFI010006435.1_1	CBM34(6-134)+GH13_20(184-449)
JARIFI010006444.1_2	AA4(1-225)
JARIFI010006493.1_1	GH13_11(76-424)
JARIFI010006523.1_1	GH115(10-552)
JARIFI010006540.1_2	GT2(16-154)
JARIFI010006547.1_1	CBM48(124-190)
JARIFI010006659.1_1	CE4(175-283)
JARIFI010006669.1_3	GH24(36-158)
JARIFI010006695.1_1	GT2(151-333)
JARIFI010006732.1_1	GT51(70-243)
JARIFI010006735.1_2	CE1(62-297)
JARIFI010006747.1_1	GH13_29(2-173)
JARIFI010006758.1_2	GT4(188-331)
JARIFI010006786.1_2	GH73(70-210)+CBM50(245-284)
JARIFI010006815.1_2	GH13_29(25-371)
JARIFI010006858.1_2	GT4(157-297)
JARIFI010006881.1_1	GH13_31(27-334)
JARIFI010006882.1_1	GT4(225-321)
JARIFI010006910.1_3	GT2(10-165)
JARIFI010006925.1_2	GH25(29-217)
JARIFI010006977.1_1	GT32(1-63)
JARIFI010007003.1_1	GT30(32-210)
JARIFI010007044.1_2	GT2(5-137)
JARIFI010007060.1_2	GT2(7-176)
JARIFI010007070.1_1	GT5(2-421)
JARIFI010007111.1_1	GH109(18-165)
JARIFI010007121.1_2	GT32(20-97)
JARIFI010007121.1_3	GT4(24-167)
JARIFI010007141.1_1	GH68(178-338)
JARIFI010007153.1_1	GT26(1-116)
JARIFI010007153.1_2	GT4(177-318)
JARIFI010007163.1_2	AA1(88-449)
JARIFI010007240.1_1	GT2(40-229)
JARIFI010007248.1_1	GH1(3-300)
JARIFI010007258.1_2	CBM48(11-99)+GH13_11(173-370)
JARIFI010007284.1_1	GT51(147-314)
JARIFI010007287.1_1	GT2(5-138)
JARIFI010007293.1_1	GH2(37-412)
JARIFI010007321.1_1	GH43_11(3-303)
JARIFI010007355.1_1	GT4(198-336)
JARIFI010007360.1_1	GH1(6-402)
JARIFI010007397.1_2	GT14(2-241)
JARIFI010007426.1_1	GT51(41-218)
JARIFI010007449.1_2	GT2(7-170)
JARIFI010007459.1_1	GT4(204-343)
JARIFI010007469.1_1	GH4(5-185)
JARIFI010007508.1_2	GT4(194-345)
JARIFI010007541.1_2	GT2(4-152)
JARIFI010007561.1_1	GT51(56-230)
JARIFI010007575.1_1	GH4(5-183)
JARIFI010007576.1_1	AA6(4-168)
JARIFI010007588.1_3	GH23(8-90)
JARIFI010007599.1_2	AA4(14-209)
JARIFI010007614.1_2	GH23(39-145)
JARIFI010007628.1_2	AA1(76-203)
JARIFI010007631.1_1	GH1(6-343)
JARIFI010007729.1_2	GT2(6-119)
JARIFI010007783.1_1	GH43_10(7-276)
JARIFI010007789.1_2	GT2(5-168)
JARIFI010007808.1_3	GT4(26-174)
JARIFI010007810.1_1	GH170(3-359)
JARIFI010007836.1_1	GT4(186-334)
JARIFI010007840.1_1	AA1(10-361)
JARIFI010007868.1_1	GH36(4-276)
JARIFI010007868.1_2	GH1(3-177)
JARIFI010007880.1_1	GT2(24-178)
JARIFI010007883.1_1	CE8(84-412)
JARIFI010007889.1_3	GH23(9-133)
JARIFI010007919.1_2	GH102(126-257)
JARIFI010007940.1_2	GH108(7-90)
JARIFI010007974.1_2	GT4(150-299)
JARIFI010007996.1_1	GH92(201-377)
JARIFI010008024.1_2	GT2(5-89)
JARIFI010008156.1_1	GT28(184-340)
JARIFI010008224.1_1	GT2(3-125)
JARIFI010008243.1_1	GT2(51-222)
JARIFI010008291.1_2	GT32(105-178)
JARIFI010008330.1_2	GT2(11-138)
JARIFI010008383.1_1	GH73(121-254)
JARIFI010008399.1_1	GH20(41-357)
JARIFI010008451.1_1	GH73(72-216)
JARIFI010008459.1_1	GH70(17-324)
JARIFI010008516.1_1	GH13_30(1-296)
JARIFI010008545.1_1	GH77(147-350)
JARIFI010008666.1_1	GH13_29(1-329)
JARIFI010008678.1_1	GH68(31-341)
JARIFI010008712.1_2	GH17(63-299)
JARIFI010008715.1_2	GH1(1-268)
JARIFI010008724.1_2	GH77(1-339)
JARIFI010008748.1_2	GH109(10-166)
JARIFI010008780.1_1	GT2(40-208)
JARIFI010008821.1_1	GT2(7-129)
JARIFI010008934.1_1	GH31(34-434)
JARIFI010008950.1_2	CBM66(161-273)
JARIFI010008953.1_2	GT2(4-111)
JARIFI010008985.1_1	GT2(8-99)
JARIFI010008985.1_2	GT4(135-279)
JARIFI010009004.1_1	GT2(6-164)
JARIFI010009074.1_2	GT4(134-279)
JARIFI010009083.1_1	GT35(78-313)
JARIFI010009104.1_2	CE1(21-272)
JARIFI010009124.1_1	GH42(1-323)
JARIFI010009257.1_1	CE4(239-342)
JARIFI010009263.1_2	GH67(1-258)
JARIFI010009298.1_1	GH32(1-141)
JARIFI010009322.1_1	GT2(11-181)
JARIFI010009341.1_1	GH23(33-150)
JARIFI010009360.1_2	GH1(23-251)
JARIFI010009451.1_1	GH1(10-192)
JARIFI010009467.1_1	CE14(5-60)
JARIFI010009604.1_1	GH109(11-193)
JARIFI010009629.1_2	GT2(58-201)
JARIFI010009654.1_1	GT28(1-154)
JARIFI010009682.1_1	GH70(2-407)
JARIFI010009717.1_1	GT51(101-278)
JARIFI010009721.1_1	GT2(7-143)
JARIFI010009826.1_1	CBM48(23-99)
JARIFI010009899.1_2	GH73(213-351)
JARIFI010009920.1_2	GH1(2-231)
JARIFI010009930.1_1	GH13_21(2-298)
JARIFI010009945.1_2	GH38(4-261)
JARIFI010010009.1_1	GT4(27-140)
JARIFI010010015.1_2	GT101(50-278)
JARIFI010010024.1_1	CBM35(111-225)
JARIFI010010045.1_1	GT2(9-154)
JARIFI010010078.1_1	GT51(51-229)
JARIFI010010089.1_1	GH171(108-265)
JARIFI010010091.1_2	GH32(51-326)
JARIFI010010104.1_1	GT92(46-278)
JARIFI010010134.1_1	GT4(199-308)
JARIFI010010174.1_2	GH109(3-197)
JARIFI010010177.1_1	GT4(195-341)
JARIFI010010212.1_2	GT30(2-113)
JARIFI010010277.1_2	GH73(75-161)
JARIFI010010285.1_2	GT2(9-123)
JARIFI010010304.1_1	GH73(68-147)
JARIFI010010308.1_2	CE4(110-241)
JARIFI010010426.1_3	GH104(2-76)
JARIFI010010448.1_2	GT2(32-222)
JARIFI010010470.1_1	GH1(1-231)
JARIFI010010471.1_1	GT35(1-385)
JARIFI010010484.1_1	CBM34(41-115)+GH13_20(164-383)
JARIFI010010496.1_1	GT2(50-251)
JARIFI010010572.1_1	GH13_31(29-337)
JARIFI010010614.1_2	GH125(1-315)
JARIFI010010616.1_1	GH170(1-286)
JARIFI010010661.1_2	GH103(78-260)
JARIFI010010668.1_2	GH36(19-337)
JARIFI010010697.1_1	GH13_29(1-187)
JARIFI010010712.1_1	GH1(6-215)
JARIFI010010718.1_1	GH1(2-354)
JARIFI010010746.1_1	GT2(5-114)
JARIFI010010754.1_1	GT2(28-198)
JARIFI010010803.1_1	GH13_5(21-363)
JARIFI010010844.1_1	GH5_41(87-223)
JARIFI010010884.1_2	GT2(1-154)
JARIFI010010888.1_1	GT2(6-115)
JARIFI010010893.1_1	GH42(1-346)
JARIFI010010904.1_1	GT51(1-75)
JARIFI010010913.1_2	CE1(28-281)
JARIFI010010939.1_1	CE9(32-366)
JARIFI010011027.1_1	GT4(172-321)
JARIFI010011146.1_1	CE1(140-350)
JARIFI010011174.1_2	GT9(70-220)
JARIFI010011179.1_2	GH102(173-253)
JARIFI010011217.1_1	GT17(2-252)
JARIFI010011248.1_1	CE1(21-172)
JARIFI010011273.1_1	CE9(2-353)
JARIFI010011330.1_1	GH37(1-348)
JARIFI010011412.1_2	GT2(17-177)
JARIFI010011472.1_1	GT32(30-109)
JARIFI010011581.1_1	GH13_5(1-222)
JARIFI010011722.1_1	GH13_29(2-165)
JARIFI010011762.1_1	GT83(1-328)
JARIFI010011864.1_1	GH20(154-281)
JARIFI010011915.1_2	GT111(7-130)
JARIFI010011993.1_2	GT4(64-213)
JARIFI010012189.1_2	GT4(100-207)
JARIFI010012227.1_1	CE20(84-226)
JARIFI010012242.1_1	GH43_11(4-242)
JARIFI010012301.1_2	CE4(26-156)
JARIFI010012329.1_1	GT4(169-293)
JARIFI010012344.1_1	GT9(2-111)
JARIFI010012364.1_1	GH42(19-304)
JARIFI010012443.1_2	CBM91(31-196)
JARIFI010012528.1_2	GH13_5(30-246)
JARIFI010012566.1_3	GT2(6-110)
JARIFI010012594.1_2	GT2(5-136)
JARIFI010012695.1_2	GT32(21-95)
JARIFI010012802.1_1	GH1(2-266)
JARIFI010012812.1_1	GT51(24-192)
JARIFI010012867.1_1	GT4(91-221)
JARIFI010012993.1_1	GT2(1-101)
JARIFI010013056.1_1	CE1(4-167)
JARIFI010013092.1_2	GH13_19(1-150)
JARIFI010013096.1_1	GT20(2-268)
JARIFI010013122.1_2	GT19(7-180)
JARIFI010013138.1_1	AA3_2(6-290)
JARIFI010013145.1_1	GT8(2-210)
JARIFI010013173.1_1	GH43_26(1-228)
JARIFI010013199.1_2	GT5(2-283)
JARIFI010013244.1_1	GH13_9(1-283)
JARIFI010013250.1_1	GH13_18(1-179)
JARIFI010013254.1_1	GT2(7-175)
JARIFI010013262.1_1	GT9(76-255)
JARIFI010013302.1_1	GH32(37-243)
JARIFI010013326.1_1	GH36(1-322)
JARIFI010013410.1_1	GT4(130-262)
JARIFI010013488.1_1	AA4(36-231)
JARIFI010013510.1_1	GT4(66-206)
JARIFI010013571.1_1	GH95(1-320)
JARIFI010013586.1_1	GH1(1-300)
JARIFI010013696.1_1	GH103(1-249)
JARIFI010013729.1_1	GH77(10-282)
JARIFI010013796.1_1	GT2(1-96)
JARIFI010013806.1_2	GT2(1-106)
JARIFI010013818.1_1	GT2(6-158)
JARIFI010013881.1_2	GT2(5-128)
JARIFI010013899.1_1	GH1(1-299)
JARIFI010013917.1_2	GH25(34-208)
JARIFI010013987.1_1	GH36(6-312)
JARIFI010014046.1_1	GT4(194-312)
JARIFI010014063.1_1	GH65(2-280)
JARIFI010014147.1_1	GH25(6-179)
JARIFI010014288.1_1	GT83(32-244)
JARIFI010014292.1_1	GH36(6-256)
JARIFI010014359.1_1	GH13_21(1-308)
JARIFI010014417.1_2	CBM34(7-132)
JARIFI010014429.1_1	GT35(2-304)
JARIFI010014489.1_2	GT4(2-107)
JARIFI010014499.1_1	GH1(6-181)
JARIFI010014561.1_1	GH5_44(53-214)
JARIFI010014607.1_1	GH35(3-204)
JARIFI010014636.1_1	GT2(5-157)
JARIFI010014644.1_1	GH77(17-304)
JARIFI010014660.1_1	GH3(120-286)
JARIFI010014661.1_1	GH32(167-286)
JARIFI010014669.1_1	GH65(3-259)
JARIFI010014680.1_1	CE1(14-252)
JARIFI010014767.1_1	GH77(11-250)
JARIFI010014824.1_1	CBM91(33-236)
JARIFI010014849.1_1	GH13_5(2-146)
JARIFI010014866.1_1	GH1(2-299)
JARIFI010014886.1_2	CE7(2-130)
JARIFI010014895.1_1	GT111(6-109)+GT8(137-277)
JARIFI010014972.1_2	GH3(2-162)
JARIFI010015116.1_1	GH23(27-176)
JARIFI010015154.1_1	GH31(4-281)
JARIFI010015183.1_1	GT35(1-266)
JARIFI010015221.1_1	CE1(140-279)
JARIFI010015280.1_1	GT4(124-266)
JARIFI010015313.1_2	GH37(1-205)
JARIFI010015317.1_1	GT51(1-95)
JARIFI010015322.1_1	GT2(2-93)
JARIFI010015340.1_1	CBM40(50-233)
JARIFI010015430.1_1	GT2(5-164)
JARIFI010015430.1_2	GT4(1-57)
JARIFI010015441.1_1	CE1(51-225)
JARIFI010015446.1_1	GH1(1-291)
JARIFI010015594.1_1	GT35(20-276)
JARIFI010015683.1_2	GT2(9-120)
JARIFI010015698.1_1	GT4(68-209)
JARIFI010015726.1_1	GH25(69-272)
JARIFI010015765.1_2	GT8(6-187)
JARIFI010015837.1_3	GH25(7-87)
JARIFI010015874.1_1	GH13_31(31-269)
JARIFI010015926.1_2	GH73(83-174)
JARIFI010016025.1_2	CBM91(44-196)
JARIFI010016102.1_1	GH13_16(29-179)
JARIFI010016142.1_1	GT28(127-281)
JARIFI010016287.1_1	CBM61(27-128)
JARIFI010016429.1_1	GH1(5-216)
JARIFI010016541.1_1	GT9(60-277)
JARIFI010016578.1_1	CE9(2-276)
JARIFI010016681.1_1	GT2(5-104)
JARIFI010016681.1_2	GT9(2-122)
JARIFI010016767.1_1	GH4(4-124)
JARIFI010016793.1_2	GT11(1-120)
JARIFI010016799.1_2	GT111(7-89)
JARIFI010016805.1_1	PL9_2(40-274)
JARIFI010017053.1_1	GH13_12(8-258)
JARIFI010017146.1_1	GT2(6-187)
JARIFI010017184.1_1	GT4(135-256)
JARIFI010017214.1_1	GH1(2-269)
JARIFI010017278.1_1	GT2(1-236)
JARIFI010017300.1_1	GH8(1-260)
JARIFI010017311.1_1	GT111(3-224)
JARIFI010017415.1_1	GH13_5(28-208)
JARIFI010017441.1_2	GT5(2-185)
JARIFI010017461.1_1	GT51(72-238)
JARIFI010017464.1_1	GH31(2-250)
JARIFI010017478.1_1	CBM71(1-77)
JARIFI010017545.1_1	GH114(64-235)
JARIFI010017654.1_1	GT2(9-169)
JARIFI010017854.1_1	GH23(18-145)
JARIFI010017882.1_1	GT32(69-141)
JARIFI010017917.1_1	GT2(7-155)
JARIFI010017979.1_1	GT101(2-130)
JARIFI010018117.1_1	GH84(3-257)
JARIFI010018145.1_1	GT2(23-183)
JARIFI010018234.1_1	CE14(5-129)
JARIFI010018252.1_1	AA10(1-71)
JARIFI010018282.1_1	GH13_31(27-243)
JARIFI010018399.1_1	GT56(1-217)
JARIFI010018448.1_2	GH4(8-160)
JARIFI010018465.1_1	GH32(1-172)
JARIFI010018519.1_1	GT8(2-239)
JARIFI010018575.1_1	GH28(1-177)
JARIFI010018590.1_1	GH3(17-230)
JARIFI010018626.1_1	GH1(2-224)
JARIFI010018816.1_1	GH25(33-205)
JARIFI010018850.1_1	GH13_5(2-241)
JARIFI010018865.1_1	GH109(2-149)
JARIFI010018997.1_1	GH1(2-232)
JARIFI010019042.1_1	GT51(77-156)
JARIFI010019158.1_1	GH32(2-182)
JARIFI010019182.1_1	GT4(53-211)
JARIFI010019238.1_1	GH13_31(32-213)
JARIFI010019322.1_1	GT32(5-84)
JARIFI010019369.1_1	GH109(2-167)
JARIFI010019454.1_1	GT51(91-179)
JARIFI010019501.1_1	GH31(6-220)
JARIFI010019580.1_2	GT111(1-151)
JARIFI010019723.1_1	GT9(63-243)
JARIFI010019837.1_1	GH31(64-224)
JARIFI010019897.1_1	GH1(3-209)
JARIFI010019913.1_1	GH13_31(52-239)
JARIFI010020086.1_1	GT4(67-197)
JARIFI010020229.1_1	GH13_9(96-238)
JARIFI010020311.1_1	GT4(44-168)
JARIFI010020330.1_1	GH13_5(12-235)
JARIFI010020343.1_1	GH25(33-155)
JARIFI010020349.1_1	GH31(7-224)
JARIFI010020493.1_1	GT2(8-98)
JARIFI010020553.1_2	GH23(31-190)
JARIFI010020630.1_1	GH25(47-206)
JARIFI010020633.1_1	CE9(5-214)
JARIFI010020687.1_1	CE1(2-143)
JARIFI010020689.1_1	GT26(59-197)
JARIFI010020701.1_1	GH13_21(2-185)
JARIFI010020851.1_1	GT9(37-218)
JARIFI010020872.1_1	GT2(4-150)
JARIFI010020902.1_1	GH13_16(1-204)
JARIFI010020955.1_1	GH13_9(2-227)
JARIFI010021055.1_1	CE1(10-103)
JARIFI010021088.1_1	GH1(22-213)
JARIFI010021155.1_1	GH13_39(70-228)
JARIFI010021279.1_1	GH25(48-224)
JARIFI010021510.1_1	GT8(5-162)
JARIFI010021678.1_1	GT83(1-203)
JARIFI010021723.1_1	GH5_41(1-115)
JARIFI010021751.1_1	GH20(47-212)
JARIFI010021793.1_1	GH8(4-225)
JARIFI010021852.1_2	GT32(23-101)
JARIFI010021863.1_1	GH1(3-201)
JARIFI010021906.1_1	GH23(34-178)
JARIFI010021974.1_2	GT2(5-137)
JARIFI010021984.1_2	GH24(8-108)
JARIFI010022118.1_1	GT2(20-152)
JARIFI010022305.1_1	CE1(26-217)
JARIFI010022362.1_1	GT113(1-202)
JARIFI010022392.1_2	GT28(3-95)
JARIFI010022415.1_1	GT4(89-221)
JARIFI010022423.1_1	GH13_31(32-162)
JARIFI010022425.1_2	CE4(3-115)
JARIFI010022451.1_1	GT81(26-196)
JARIFI010022472.1_1	CE4(4-114)
JARIFI010022609.1_1	GT4(53-197)
JARIFI010022636.1_1	GH25(4-179)
JARIFI010022728.1_2	GT4(16-107)
JARIFI010022732.1_1	GH13_9(1-193)
JARIFI010022825.1_1	GH1(3-200)
JARIFI010022912.1_1	GH109(9-157)
JARIFI010022960.1_1	AA1(12-194)
JARIFI010023104.1_1	GH78(11-211)
JARIFI010023152.1_2	GT9(3-105)
JARIFI010023260.1_1	GH65(1-201)
JARIFI010023543.1_1	GT4(103-213)
JARIFI010023730.1_1	GH3(3-207)
JARIFI010023797.1_1	GT51(1-71)
JARIFI010023864.1_1	GH125(23-191)
JARIFI010023923.1_1	GH73(60-193)
JARIFI010023926.1_1	GH4(1-162)
JARIFI010024016.1_1	GH13_31(1-194)
JARIFI010024024.1_2	GT2(7-128)
JARIFI010024061.1_1	GT101(22-166)
JARIFI010024119.1_2	GH53(40-167)
JARIFI010024175.1_1	GH92(1-176)
JARIFI010024203.1_1	PL5_1(1-144)
JARIFI010024400.1_1	GT2(5-143)
JARIFI010024418.1_1	GH65(1-209)
JARIFI010024476.1_1	GT2(7-133)
JARIFI010024878.1_1	GT51(15-181)
JARIFI010024924.1_1	GT51(12-189)
JARIFI010025160.1_1	CE1(3-152)
JARIFI010025212.1_1	CBM50(62-102)
JARIFI010025247.1_1	GT9(12-173)
JARIFI010025252.1_1	GH1(7-198)
JARIFI010025386.1_1	GT113(1-202)
JARIFI010025404.1_1	GT51(54-152)
JARIFI010025417.1_1	GH20(1-175)
JARIFI010025459.1_1	GH32(2-172)
JARIFI010025504.1_1	CE20(9-126)
JARIFI010025523.1_1	GT2(2-155)
JARIFI010025558.1_1	GH73(2-129)
JARIFI010025605.1_1	GH103(2-202)
JARIFI010025629.1_1	CE20(69-192)
JARIFI010025717.1_1	CE11(1-148)
JARIFI010025760.1_2	GH73(14-134)
JARIFI010025761.1_1	GH1(1-201)
JARIFI010025773.1_1	GH5_8(64-181)
JARIFI010025800.1_1	GH32(14-200)
JARIFI010025899.1_1	GH88(1-197)
JARIFI010025907.1_1	GT4(45-150)
JARIFI010026079.1_1	GT4(81-198)
JARIFI010026090.1_1	GH1(34-199)
JARIFI010026156.1_1	GT4(84-199)
JARIFI010026176.1_1	GT14(7-111)
JARIFI010026192.1_1	CBM34(3-96)
JARIFI010026361.1_1	GH23(102-198)
JARIFI010026418.1_1	GT32(19-90)
JARIFI010026437.1_1	GT2(4-126)
JARIFI010026643.1_1	GH32(64-195)
JARIFI010026701.1_1	GH105(4-133)
JARIFI010026705.1_1	GH32(37-149)
JARIFI010026952.1_1	GH73(77-195)
JARIFI010027051.1_1	GH29(11-148)
JARIFI010027065.1_1	GT83(16-194)
JARIFI010027123.1_1	GH1(1-186)
JARIFI010027191.1_1	GT51(62-193)
JARIFI010027201.1_1	GH77(4-185)
JARIFI010027238.1_1	GH38(2-161)
JARIFI010027270.1_1	GH23(90-190)
JARIFI010027331.1_1	GH32(2-174)
JARIFI010027384.1_1	GH73(60-143)
JARIFI010027430.1_1	GH13_9(39-193)
JARIFI010027455.1_1	GT32(1-62)
JARIFI010027599.1_1	GT4(25-174)
JARIFI010027707.1_1	GH170(2-192)
JARIFI010027817.1_1	GH68(2-190)
JARIFI010027879.1_1	GH29(15-158)
JARIFI010027910.1_1	GT19(7-147)
JARIFI010028007.1_1	GT2(2-189)
JARIFI010028099.1_1	GT51(68-139)
JARIFI010028135.1_1	GH13_8(2-186)
JARIFI010028165.1_1	GH5_13(3-113)
JARIFI010028211.1_1	GH53(4-164)
JARIFI010028245.1_1	GH13_26(24-171)
JARIFI010028266.1_2	CE7(1-137)
JARIFI010028320.1_1	GT2(10-132)
JARIFI010028364.1_1	GT8(17-160)
JARIFI010028485.1_1	GT2(19-136)
JARIFI010028543.1_1	GH13_18(8-187)
JARIFI010028693.1_1	GT51(1-127)
JARIFI010028839.1_1	GH13_5(10-180)
JARIFI010028902.1_1	GH3(99-186)
JARIFI010028921.1_2	CE1(10-124)
JARIFI010028927.1_1	CE8(2-173)
JARIFI010029117.1_1	GH42(2-172)
JARIFI010029213.1_1	GH35(10-151)
JARIFI010029234.1_1	GH1(4-170)
JARIFI010029312.1_1	GH105(5-184)
JARIFI010029434.1_1	GH3(2-175)
JARIFI010029441.1_1	GT4(44-168)
JARIFI010029517.1_1	GT2(3-105)
JARIFI010029536.1_1	GT2(67-161)
JARIFI010029599.1_1	GT51(63-173)
JARIFI010029707.1_1	GT2(8-101)
JARIFI010029712.1_1	GT51(1-144)
JARIFI010029718.1_2	GT2(16-137)
JARIFI010029808.1_1	AA1(2-182)
JARIFI010029819.1_2	GT2(5-88)
JARIFI010029846.1_1	GT4(3-157)
JARIFI010029849.1_1	GT51(1-95)
JARIFI010030003.1_1	GT2(33-155)
JARIFI010030107.1_1	GT4(30-167)
JARIFI010030151.1_1	GT2(4-100)
JARIFI010030190.1_1	GT2(5-114)
JARIFI010030444.1_1	GT2(10-137)
JARIFI010030530.1_1	CE4(41-156)
JARIFI010030568.1_1	GT20(6-179)
JARIFI010030570.1_1	GH35(2-164)
JARIFI010030603.1_1	GT4(3-67)
JARIFI010030633.1_1	GH73(1-101)
JARIFI010030680.1_1	GT51(2-102)
JARIFI010030757.1_1	GT19(1-179)
JARIFI010030825.1_1	GT9(6-165)
JARIFI010031010.1_1	GH1(1-175)
JARIFI010031219.1_1	GT51(1-137)
JARIFI010031226.1_1	GH32(3-159)
JARIFI010031274.1_1	GH13(1-147)
JARIFI010031330.1_1	GT4(51-150)
JARIFI010031504.1_1	GH125(1-176)
JARIFI010031540.1_1	GT30(33-151)
JARIFI010031810.1_1	GH1(1-167)
JARIFI010031891.1_1	GH1(2-169)
JARIFI010031951.1_1	GH3(1-141)
JARIFI010031955.1_1	GT19(6-173)
JARIFI010032013.1_1	GH25(3-146)
JARIFI010032175.1_1	GT8(2-168)
JARIFI010032388.1_1	CE11(1-173)
JARIFI010032425.1_1	GH13_29(25-170)
JARIFI010032642.1_1	GT9(1-156)
JARIFI010032647.1_1	GH13_31(1-172)
JARIFI010032677.1_1	GH1(1-171)
JARIFI010032700.1_1	GH13_5(29-162)
JARIFI010032718.1_1	GT111(55-151)
JARIFI010032733.1_1	GT8(2-104)
JARIFI010032770.1_1	GT2(5-115)
JARIFI010032827.1_1	GT51(1-157)
JARIFI010032968.1_1	GH13_20(1-168)
JARIFI010033139.1_1	GH73(11-148)
JARIFI010033148.1_1	GH4(1-161)
JARIFI010033259.1_1	GT2(69-170)
JARIFI010033309.1_1	GH79(14-166)
JARIFI010033535.1_1	GH24(14-145)
JARIFI010033596.1_2	CBM73(1-37)
JARIFI010033701.1_1	GH3(1-167)
JARIFI010033774.1_1	GT2(3-67)
JARIFI010033849.1_1	GT2(4-133)
JARIFI010033884.1_1	GH13_9(1-140)
JARIFI010033979.1_1	GT2(1-130)
JARIFI010033984.1_1	PL22(32-132)
JARIFI010034004.1_1	CE11(8-140)
JARIFI010034052.1_1	CE9(9-139)
JARIFI010034268.1_1	GH25(18-167)
JARIFI010034333.1_1	GH3(5-164)
JARIFI010034417.1_1	GT28(9-145)
JARIFI010034450.1_1	GT111(3-126)
