# Supplementary material for: Metagenomic Insights into the Taxonomic and Functional Features of Traditional Fermented Milk Products from Russia
Source: Microorganisms. 2023 Dec 21;12(1):16. doi: 10.3390/microorganisms12010016 (PMC10819033; doi:10.3390/microorganisms12010016)
Supplement: Supplementary file 1 [file microorganisms-12-00016-s001.zip › microorganisms-2753725-supplementary/Table S4_ABR_genes.xlsx]

## Sheet: Table S4
Table S4. Antibiotic resistnace genes found in studied FMPs metagenomes
Gene	Description	Resistance	03SU	06TG	07BZ	07KF	13AR	14TG	18KR	29KU	77SB
emeA	A multidrug efflux pump from Enterococcus faecalis. There exist efflux activity of several antimicrobial agents such as DAPI Hoechst 33342 and acriflavine. Efflux of DAPI via EmeA was strongly inhibited by reserpine.	acridine_dye	0	0	97.72	0	0	81.13	0	0	0
mexQ	MexQ is the inner membrane transporter of the multidrug efflux pump MexPQ-OpmE.	acridine_dye;carbapenem;diaminopyrimidine;macrolide;phenicol;tetracycline	0	0	0	0	0	0	0	0	99.87
mdtM	Multidrug resistance protein MdtM	acridine_dye;fluoroquinolone;lincosamide;nucleoside;phenicol	0	0	100	0	0	0	0	0	0
mexW	MexW is the RND-type membrane protein of the efflux complex MexVW-OprM.	acridine_dye;fluoroquinolone;macrolide;phenicol;tetracycline	0	0	0	0	0	0	0	0	98.33
mexI	MexI is the inner membrane transporter of the efflux complex MexGHI-OpmD.	acridine_dye;fluoroquinolone;tetracycline	0	0	0	0	0	0	0	0	98.83
mdtN	Multidrug resistance efflux pump. Could be involved in resistance to puromycin acriflavine and tetraphenylarsonium chloride.	acridine_dye;nucleoside	0	0	100	0	0	0	0	0	0
mdtO	Multidrug resistance efflux pump. Could be involved in resistance to puromycin acriflavine and tetraphenylarsonium chloride	acridine_dye;nucleoside	0	0	100	0	0	0	0	0	0
mdtP	Multidrug resistance efflux pump. Could be involved in resistance to puromycin acriflavine and tetraphenylarsonium chloride	acridine_dye;nucleoside	0	0	100	0	0	0	0	0	0
mdtA	MdtA is the membrane fusion protein of the multidrug efflux complex mdtABC.	aminocoumarin	0	0	100	0	0	0	0	0	0
mdtB	MdtB is a transporter that forms a heteromultimer complex with MdtC to form a multidrug transporter. MdtBC is part of the MdtABC-TolC efflux complex.	aminocoumarin	0	0	100	0	0	100	0	0	0
mdtC	MdtC is a transporter that forms a heteromultimer complex with MdtB to form a multidrug transporter. MdtBC is part of the MdtABC-TolC efflux complex. In the absence of MdtB MdtC can form a homomultimer complex that results in a functioning efflux complex with a narrower drug specificity. mdtC corresponds to 3 loci in Pseudomonas aeruginosa PAO1 (gene name: muxC/muxB) and 3 loci in Pseudomonas aer…	aminocoumarin	0	0	100	0	0	99.12	0	0	0
tolC	TolC is a protein subunit of many multidrug efflux complexes in Gram negative bacteria. It is an outer membrane efflux protein and is constitutively open. Regulation of efflux activity is often at its periplasmic entrance by other components of the efflux complex.	aminocoumarin;aminoglycoside;carbapenem;cephalosporin;cephamycin;fluoroquinolone;glycylcycline;macrolide;penam;penem;peptide;phenicol;rifamycin;tetracycline;triclosan	0	0	100	0	0	98.99	0	0	0
MexB	MexB is the inner membrane multidrug exporter of the efflux complex MexAB-OprM.	aminocoumarin;carbapenem;cephalosporin;cephamycin;diaminopyrimidine;fluoroquinolone;macrolide;monobactam;penam;penem;peptide;phenicol;sulfonamide;tetracycline	0	0	0	0	0	0	0	0	97.58
AAC(6')-Ii	AAC(6')-Ii is a chromosomal-encoded aminoglycoside acetyltransferase in Enterococcus spp.	aminoglycoside	0	100	100	0	0	0	100	0	0
AAC(6')-Iih	AAC(6')-Iih is a chromosomal-encoded aminoglycoside acetyltransferase in Enterococcus hirae	aminoglycoside	0	100	0	0	0	0	0	0	0
ANT(6)-Ia	ANT(6)-Ia is an aminoglycoside nucleotidyltransferase gene encoded by plasmids and chromosomes in Staphylococcus epidermidis E. faecium Streptococcus suis S. aureus E. faecalis and Streptococcus mitis	aminoglycoside	0	100	0	0	0	0	0	0	0
APH(3'')-Ib	APH(3'')-Ib is an aminoglycoside phosphotransferase encoded by plasmids transposons integrative conjugative elements and chromosomes in Enterobacteriaceae and Pseudomonas spp.	aminoglycoside	100	100	0	0	0	0	0	0	0
APH(3')-IIIa	APH(3')-IIIa is a plasmid-encoded aminoglycoside phosphotransferase in S. aureus and Enterococcus spp.	aminoglycoside	82.52	100	100	0	0	0	0	0	0
APH(6)-Id	APH(6)-Id is an aminoglycoside phosphotransferase encoded by plasmids integrative conjugative elements and chromosomal genomic islands in K. pneumoniae Salmonella spp. E. coli Shigella flexneri Providencia alcalifaciens Pseudomonas spp. V. cholerae Edwardsiella tarda Pasteurella multocida and Aeromonas bestiarum	aminoglycoside	0	100	0	0	0	0	0	0	0
aad(6)	aad(6) is a plasmid-encoded aminoglycoside nucleotidyltransferase gene in E. faecalis and Streptococcus oralis	aminoglycoside	100	100	100	0	0	0	0	0	0
aadA27	Small mobilizable plasmid pALWED1.8 containing a novel variant of the streptomycin/spectinomycin resistance gene	aminoglycoside	0	100	0	0	0	100	0	0	0
acrD	AcrD is an aminoglycoside efflux pump expressed in E. coli. Its expression can be induced by indole and is regulated by baeRS and cpxAR.	aminoglycoside	0	0	100	0	0	82.02	0	0	0
KpnG	KpnG consists of ~390 residues and resembles EmrA of E. coli. Disruption of the pump components KpnG-KpnH signficantly decrease resistance to azithromycin ceftazidime ciprofloxacin ertapenem erythromycin gentamicin imipenem ticarcillin norfloxacin polymyxin-B piperacillin spectinomycin tobramycin and streptomycin	aminoglycoside;carbapenem;cephalosporin;fluoroquinolone;macrolide;penam;penem;peptide	0	0	0	0	0	0	100	0	0
KpnH	KpnH consists of ~511 residues resembles EmrB of E. coli and is probably a translocase in the KpnGH-TolC efflux protein in K. pneumoniae. Disruption of the pump components KpnG-KpnH signficantly decrease resistance to azithromycin ceftazidime ciprofloxacin ertapenem erythromycin gentamicin imipenem ticarcillin norfloxacin polymyxin-B piperacillin spectinomycin tobramycin and streptomycin.	aminoglycoside;carbapenem;cephalosporin;fluoroquinolone;macrolide;penam;penem;peptide	80.83	0	0	0	0	0	91.1	0	0
KpnE	KpnE subunit of KpnEF resembles EbrAB from E. coli. Mutation in KpnEF resulted in increased susceptibility to cefepime ceftriaxon colistin erythromycin rifampin tetracycline and streptomycin as well as enhanced sensitivity toward sodium dodecyl sulfate deoxycholate dyes benzalkonium chloride chlorhexidine and triclosan	aminoglycoside;cephalosporin;macrolide;peptide;rifamycin;tetracycline	0	0	0	0	0	0	0	83.47	0
KpnF	KpnF subunit of KpnEF resembles EbrAB from E. coli. Mutation in KpnEF resulted in increased susceptibility to cefepime ceftriaxon colistin erythromycin rifampin tetracycline and streptomycin as well as enhanced sensitivity toward sodium dodecyl sulfate deoxycholate dyes benzalkonium chloride chlorhexidine and triclosan.	aminoglycoside;cephalosporin;macrolide;peptide;rifamycin;tetracycline	0	0	0	0	0	0	100	0	0
mdfA	Multidrug efflux pump in E. coli. This multidrug efflux system was originally identified as the Cmr/CmlA chloramphenicol exporter.	benzalkonium_chloride;rhodamine;tetracycline	0	0	100	0	0	0	0	0	0
SHV-1	SHV-1 is a broad-spectrum beta-lactamase found in Klebsiella spp. as well as Acinetobacter spp. E. coli. Raoultella terrigena and Yersinia pestis.	carbapenem;cephalosporin;penam	86.99	0	0	0	0	0	0	0	0
acrE	AcrE is a membrane fusion protein similar to AcrA.	cephalosporin;cephamycin;fluoroquinolone;penam	0	0	100	0	0	0	0	0	0
acrF	AcrF is a inner membrane transporter similar to AcrB.	cephalosporin;cephamycin;fluoroquinolone;penam	0	0	100	0	0	0	0	0	0
acrA	AcrA is a subunit of the AcrAB-TolC multidrug efflux system that in E. coli.	cephalosporin;fluoroquinolone;glycylcycline;penam;phenicol;rifamycin;tetracycline;triclosan	0	97.49	100	0	0	100	0	0	0
acrB	Protein subunit of AcrA-AcrB-TolC multidrug efflux complex. AcrB functions as a herterotrimer which forms the inner membrane component and is primarily responsible for substrate recognition and energy transduction by acting as a drug/proton antiporter.	cephalosporin;fluoroquinolone;glycylcycline;penam;phenicol;rifamycin;tetracycline;triclosan	0	0	100	0	0	100	0	0	0
OXY-1-2	OXY-1-2 is a beta-lactamase found in Klebsiella oxytoca	cephalosporin;monobactam;penam	0	0	0	0	0	0	82.99	0	0
ampC	A class C ampC beta-lactamase (cephalosporinase) enzyme described in Escherichia coli shown clinically to confer resistance to penicillin-like and cephalosporin-class antibiotics.	cephalosporin;penam	0	0	100	0	0	0	0	0	0
ampC1	An ampC-like beta-lactamase identified from Escherichia coli.	cephalosporin;penam	0	0	100	0	0	0	0	0	0
ampH	AmpH is a class C ampC-like beta-lactamase and penicillin-binding protein identified in Escherichia coli.	cephalosporin;penam	0	0	100	0	0	100	0	0	0
OXA-212	OXA-212 is a beta-lactamase found in Acinetobacter spp.	cephalosporin;penam	0	0	0	0	0	0	100	0	0
CMY-74	CMY-74 is a beta-lactamase. From the Lahey list of CMY beta-lactamases.	cephamycin	0	0	0	0	0	100	0	0	0
dfrE	dfrE is a chromosome-encoded dihydrofolate reductase found in Enterococcus faecalis	diaminopyrimidine	0	100	100	0	0	100	0	0	0
oqxA	RND efflux pump conferring resistance to fluoroquinolone	diaminopyrimidine;fluoroquinolone;glycylcycline;nitrofuran;tetracycline	100	0	0	0	0	0	0	0	0
MexF	MexF is the multidrug inner membrane transporter of the MexEF-OprN complex. mexF corresponds to 2 loci in Pseudomonas aeruginosa PAO1 (gene name: mexF/mexB) and 4 loci in Pseudomonas aeruginosa LESB58 (gene name: mexD/mexB).	diaminopyrimidine;fluoroquinolone;phenicol	0	0	0	0	0	0	0	0	98.43
emrA	EmrA is a membrane fusion protein providing an efflux pathway with EmrB and TolC between the inner and outer membranes of E. coli a Gram-negative bacterium.	fluoroquinolone	0	0	100	0	0	99.91	0	0	0
emrB	emrB is a translocase in the emrB -TolC efflux protein in E. coli. It recognizes substrates including carbonyl cyanide m-chlorophenylhydrazone (CCCP) nalidixic acid and thioloactomycin.	fluoroquinolone	0	0	100	0	0	100	0	0	0
mdtH	Multidrug resistance protein MdtH	fluoroquinolone	0	0	100	0	0	100	0	0	0
efmA	efmA is an MFS transporter permease in E. faecium.	fluoroquinolone;macrolide	0	99.92	100	0	0	0	0	0	0
mdtE	MdtE is the membrane fusion protein of the MdtEF multidrug efflux complex. It shares 70% sequence similarity with AcrA.	fluoroquinolone;macrolide;penam	0	0	100	0	0	0	0	0	0
mdtF	MdtF is the multidrug inner membrane transporter for the MdtEF-TolC efflux complex.	fluoroquinolone;macrolide;penam	0	0	100	0	0	0	0	0	0
efrA	efrA is a part of the EfrAB efflux pump and both efrA and efrB are necessary to confer drug resistance.	fluoroquinolone;macrolide;rifamycin	0	95.95	100	0	0	0	0	0	0
efrB	efrB is a part of the EfrAB efflux pump and both efrA and efrB are necessary to confer multidrug resistance.	fluoroquinolone;macrolide;rifamycin	0	0	96.69	0	0	0	0	0	0
FosA2	An enzyme that confers resistance to fosfomycin in Enterobacter cloacae by breaking the epoxide ring of the molecule. It depends on the cofactors Manganese (II) and Potassium and uses Glutathione (GSH) as the nucleophilic molecule.	fosfomycin	94.13	0	0	0	0	0	0	0	0
FosA5	fosA5 is a fosfomycin resistance gene isolated from clinical strain of Escherichia coli E265. It is susceptible to amikacin tetracycline and imipenem and resistant to sulphonamide cephalosporins gentamicin ciprofloxacin chloramphenicol and streptomycin	fosfomycin	0	0	0	0	0	0	0	0	87.62
FosA6	fosA6 is a plasmid-encoded enzyme that confers resistance to fosfomycin in Escherichia coli by breaking the epoxide ring of the molecule.	fosfomycin	100	0	0	0	0	0	0	0	0
mdtG	The MdtG protein also named YceE appears to be a member of the major facilitator superfamily of transporters and it has been reported when overexpressed to increase fosfomycin and deoxycholate resistances. mdtG is a member of the marA-soxS-rob regulon.	fosfomycin	0	0	100	0	0	0	0	0	0
fusC	FusC is a fusidic acid resistance gene enabling ribosomal translocase EF-G dissociation from the ribosome that has been detected in Staphylococcus aureus and Staphylococcus intermedius. Its mechanism is believed to be similar to fusB due to its high level of sequence homology.	fusidic_acid	0	0	0	0	0	0	100	0	0
lmrD	lmrD is a chromosomally-encoded efflux pump that confers resistance to lincosamides in Streptomyces lincolnensis and Lactococcus lactis. It can dimerize with lmrC	lincosamide	100	100	100	0	0	100	100	100	0
lsaA	LsaA is an ABC-F subfamily protein expressed in Enterococcus faecalis. It confers resistance to clindamycin quinupristin-dalfopristin and dalfopristin.	lincosamide;macrolide;oxazolidinone;phenicol;pleuromutilin;streptogramin;tetracycline	0	0	100	0	0	100	0	0	0
msrC	msrC is a chromosomal-encoded ABC-F subfamily protein expressed in Enterococcus faecium that confers resistance to erythromycin and other macrolide and streptogramin B antibiotics.	lincosamide;macrolide;oxazolidinone;phenicol;pleuromutilin;streptogramin;tetracycline	0	100	100	0	0	0	100	0	0
ErmB	ErmB confers the MLSb phenotype. Similar to ErmC expression of ErmB is inducible by erythromycin. The leader peptide causes attenuation of the mRNA and stabilizes the structure preventing further translation. When erythromycin is present it binds the leader peptide causing a change in conformation allowing for the expression of ErmB.	lincosamide;macrolide;streptogramin	82.86	0	0	0	0	0	0	0	0
emrE	Member of the small MDR (multidrug resistance) family of transporters; in Escherichia coli this protein provides resistance against a number of positively charged compounds including ethidium bromide and erythromycin; proton-dependent secondary transporter which exchanges protons for compound translocation	macrolide	0	0	100	0	0	0	0	0	0
mefE	mefE is a proton motive efflux pump in Streptococcus pneumoniae that confers resistance to macrolides. It is found on the same operon as mefA and the ABC-efflux pump mel.	macrolide	0	0	0	95.87	0	0	0	0	0
mphB	The mphB gene encodes for MPH(2')-II. This enzymes phosphorylates 14-membered and 16-membered macrolides. It phosphorylates macrolides in GTP- dependent manner at 2'-OH hydroxyl of desosamine sugar of macrolides.	macrolide	0	0	99.58	0	0	0	0	0	0
mexK	mexK is the inner membrane resistance-nodulation-cell division (RND) transporter in the MexJK multidrug efflux protein.	macrolide;tetracycline;triclosan	0	0	0	0	0	0	0	0	98.51
msbA	MsbA is a multidrug resistance transporter homolog from E. coli and belongs to a superfamily of transporters that contain an adenosine triphosphate (ATP) binding cassette (ABC) which is also called a nucleotide-binding domain (NBD). MsbA is a member of the MDR-ABC transporter group by sequence homology. MsbA transports lipid A a major component of the bacterial outer cell membrane and is the only…	nitroimidazole	0	0	100	0	0	100	0	0	0
SAT-4	SAT-4 is a plasmid-mediated streptothricin acetyltransferase and streptothricin (a nucleoside antibiotic) resistant determinant. Originally described from a Campylobacter coli BE/G4 plasmid gene sequence by Jacob et al 1994.	nucleoside	0	100	100	0	0	0	0	0	0
mecD	mecD is a PBP2a variant identified on a genomic resistance island in Macrococcus caseolyticus. MecD confers resistance to methicillin and other beta-lactam antibiotics through the production of an alternative low-affinity PBP. First described by Schwendener et al. 2017 and identified from canine and bovine sources.	penam	0	0	100	0	0	0	0	0	0
bacA	The bacA gene product (BacA) recycles undecaprenyl pyrophosphate during cell wall biosynthesis which confers resistance to bacitracin.	peptide	100	0	99.76	0	0	99.03	0	0	0
eptA	PmrC mediates the modification of Lipid A by the addition of 4-amino-4-deoxy-L-arabinose (L-Ara4N) and phosphoethanolamine resulting in a less negative cell membrane and decreased binding of polymyxin B.	peptide	0	0	100	0	0	0	0	0	0
pmrF	PmrF is required for the synthesis and transfer of 4-amino-4-deoxy-L-arabinose (Ara4N) to Lipid A which allows gram-negative bacteria to resist the antimicrobial activity of cationic antimicrobial peptides and antibiotics such as polymyxin. pmrF corresponds to 1 locus in Pseudomonas aeruginosa PAO1 and 1 locus in Pseudomonas aeruginosa LESB58.	peptide	0	0	100	0	0	95.67	0	0	0
ugd	PmrE is required for the synthesis and transfer of 4-amino-4-deoxy-L-arabinose (Ara4N) to Lipid A which allows gram-negative bacteria to resist the antimicrobial activity of cationic antimicrobial peptides and antibiotics such as polymyxin	peptide	0	0	100	0	0	0	0	0	0
yojI	YojI mediates resistance to the peptide antibiotic microcin J25 when it is expressed from a multicopy vector. YojI is capable of pumping out microcin molecules. The outer membrane protein TolC in addition to YojI is required for export of microcin J25 out of the cell. Microcin J25 is thus the first known substrate for YojI.	peptide	0	0	100	0	0	99.76	0	0	0
mprF	MprF is a integral membrane protein that modifies the negatively-charged phosphatidylglycerol on the membrane surface. This confers resistance to cationic peptides that disrupt the cell membrane including defensins.	peptides	100	0	0	0	0	0	0	0	0
catA8	catA8 is a chloramphenicol acetyltransferase that confers resistance to chloramphenicol.	phenicol	0	0	0	0	0	100	0	0	0
emrK	emrK is a membrane fusion protein that is a homolog of EmrA. Together with the inner membrane transporter EmrY and the outer membrane channel TolC it mediates multidrug efflux.	tetracycline	0	0	100	0	0	0	0	0	0
emrY	emrY is a multidrug transport that moves substrates across the inner membrane of the Gram-negative E. coli. It is a homolog of emrB.	tetracycline	0	0	100	0	0	0	0	0	0
tetM	TetM is a ribosomal protection protein that confers tetracycline resistance. It is found on transposable DNA elements and its horizontal transfer between bacterial species has been documented.	tetracycline	100	0	0	0	0	100	100	0	0
tetS	Tet(S) is a ribosomal protection protein found in Gram-positive and Gram-negative strains. It is similar to tet(M) and tet(O).	tetracycline	100	100	100	0	0	100	100	100	0
TriC	TriC is a resistance nodulation cell division (RND) transporter that is a part of TriABC-OpmH a triclosan-specific efflux protein.	triclosan	0	0	0	0	0	0	0	0	98.52
